# Supplementary material for: 8-Bromo-3-(4-ethyl­phen­yl)-1-phenyl-3,3a,4,9b-tetra­hydro-1H-chromeno[4,3-c]isoxazole-3a-carbo­nitrile
Source: Acta Crystallogr Sect E Struct Rep Online. 2013 Sep 12;69(Pt 10):o1533. doi: 10.1107/S1600536813023982 (PMC3790401; doi:10.1107/S1600536813023982)
Supplement: Supplementary file 1 [file e-69-o1533-sup1.cif]

##############################################################################
#                                                                            #
# This CIF contains the data in a paper accepted for publication in          #
# Acta Crystallographica Section E. It conforms to the requirements of       #
# Notes for Authors for Acta Crystallographica Section E, and has been       #
# peer reviewed under the auspices of the IUCr Commission on Journals.       #
#                                                                            #
# Full details of the Crystallographic Information File format               #
# are given in the paper "The Crystallographic Information File (CIF):       #
# a New Standard Archive File for Crystallography" by S. R. Hall, F. H.      #
# Allen and I. D. Brown [Acta Cryst. (1991), A47, 655-685].                  #
#                                                                            #
# The current version of the core CIF dictionary is obtainable from          #
# ftp://ftp.iucr.org/pub/cif_core.dic.                                       #
#                                                                            #
# Software is freely available for graphical display of the structure(s)     #
# in this CIF. For information consult the CIF software page                 #
# http://www.iucr.org/resources/cif/software.                                #
#                                                                            #
# This file may be used for bona fide research purposes within the           #
# scientific community so long as proper attribution is given to the journal # 
# article from which it was obtained.                                        #
#                                                                            #
##############################################################################
data_I
_audit_creation_method     SHELXL97
_journal_date_recd_electronic     2013-08-18
_journal_date_accepted     2013-08-26
_journal_name_full     'Acta Crystallographica, Section E'
_journal_year     2013
_journal_volume     69
_journal_issue     10
_journal_page_first     o1533
_journal_page_last     o1533
_journal_paper_category     QO
_journal_paper_doi     10.1107/S1600536813023982
_journal_coeditor_code     IS5299
_publ_contact_author_name     'V.Manivannan'
_publ_contact_author_address
;
Department of Research and Development,
PRIST University,
Vallam,
Thanjavur 613 403,
Tamil Nadu,
India
;
_publ_contact_author_email
                              'phdguna@gmail.com, crystallography2010@gmail.com'
_publ_contact_author_fax     ?
_publ_contact_author_phone     '04362241324'
_publ_section_title
;\
8-Bromo-3-(4-ethylphenyl)-1-phenyl-3,3a,4,9b-tetrahydro-1<i>H</i>-chromeno[4,3-\
<i>c</i>]isoxazole-3a-carbonitrile
;
loop_
    _publ_author_name
    _publ_author_address
    'J. Kanchanadevi'
;
Department of Physics,
Velammal Institute of Technology,
Panchetty,
Chennai 601204,
India
;
    'G. Anbalagan'
;
Department of Physics,
Presidency College (Autonomous),
Chennai 600 005,
India
;
    'J. Srinivasan'
;
Department of Organic Chemistry,
University of Madras,
Guindy Campus,
Chennai 600 025,
India
;
    'M. Bakthadoss'
;
Department of Organic Chemistry,
University of Madras,
Guindy Campus,
Chennai 600 025,
India
;
    'B. Gunasekaran'
;
Department of Physics & Nano Technology,
SRM University, SRM Nagar,
Kattankulathur, Kancheepuram Dist,
Chennai 603 203, Tamil Nadu,
India
;
    'V. Manivannan'
;
Department of Research and Development,
PRIST University,
Vallam,
Thanjavur 613 403,
Tamil Nadu,
India
;
_publ_section_synopsis     .
_chemical_name_systematic
;\
8-Bromo-3-(4-ethylphenyl)-1-phenyl-3,3a,4,9b-tetrahydro-1<i>H</i>-
chromeno[4,3-<i>c</i>]isoxazole-3a-carbonitrile
;
_chemical_name_common     ?
_chemical_formula_moiety     'C25 H21 Br N2 O2'
_chemical_formula_sum     'C25 H21 Br N2 O2'
_chemical_formula_iupac     'C25 H21 Br N2 O2'
_chemical_formula_weight     461.35
_chemical_melting_point     ?
_symmetry_cell_setting     triclinic
_symmetry_space_group_name_H-M     'P -1'
_symmetry_space_group_name_Hall     '-P 1'
loop_
    _symmetry_equiv_pos_as_xyz
    'x, y, z'
    '-x, -y, -z'
_cell_length_a     9.8813(3)
_cell_length_b     9.9921(3)
_cell_length_c     11.1587(3)
_cell_angle_alpha     94.125(2)
_cell_angle_beta     92.196(2)
_cell_angle_gamma     101.500(2)
_cell_volume     1075.27(5)
_cell_formula_units_Z     2
_cell_measurement_reflns_used     4405
_cell_measurement_theta_min     2.1
_cell_measurement_theta_max     31.1
_cell_measurement_temperature     295(2)
_exptl_crystal_description     'block'
_exptl_crystal_colour     'colourless'
_exptl_crystal_size_max     0.25
_exptl_crystal_size_mid     0.20
_exptl_crystal_size_min     0.15
_exptl_crystal_density_diffrn     1.425
_exptl_crystal_density_meas     ?
_exptl_crystal_density_method     'not measured'
_exptl_crystal_F_000     472
_exptl_absorpt_coefficient_mu     1.935
_exptl_absorpt_correction_type     multi-scan
_exptl_absorpt_process_details     '(SADABS; Sheldrick, 1996)'
_exptl_absorpt_correction_T_min     0.6199
_exptl_absorpt_correction_T_max     0.7480
_exptl_special_details     ?
_diffrn_ambient_temperature     295(2)
_diffrn_radiation_type     MoK\a
_diffrn_radiation_wavelength     0.71073
_diffrn_radiation_source     'fine-focus sealed tube'
_diffrn_radiation_monochromator     graphite
_diffrn_measurement_device_type     'Bruker APEXII CCD'
_diffrn_measurement_method     '\w and \f'
_diffrn_detector_area_resol_mean     0
_diffrn_reflns_number     27480
_diffrn_reflns_av_R_equivalents     0.0306
_diffrn_reflns_av_sigmaI/netI     0.0337
_diffrn_reflns_theta_min     2.09
_diffrn_reflns_theta_max     31.14
_diffrn_reflns_theta_full     31.14
_diffrn_measured_fraction_theta_max     0.991
_diffrn_measured_fraction_theta_full     0.991
_diffrn_reflns_limit_h_min     -13
_diffrn_reflns_limit_h_max     14
_diffrn_reflns_limit_k_min     -14
_diffrn_reflns_limit_k_max     14
_diffrn_reflns_limit_l_min     -16
_diffrn_reflns_limit_l_max     15
_diffrn_standards_number     ?
_diffrn_standards_interval_count     0
_diffrn_standards_interval_time     0
_diffrn_standards_decay_%     ?
_refine_special_details     ?
_reflns_number_total     6895
_reflns_number_gt     4405
_reflns_threshold_expression     I>2sigma(I)
_refine_ls_structure_factor_coef     Fsqd
_refine_ls_matrix_type     full
_refine_ls_R_factor_all     0.0806
_refine_ls_R_factor_gt     0.0441
_refine_ls_wR_factor_gt     0.1081
_refine_ls_wR_factor_ref     0.1232
_refine_ls_goodness_of_fit_ref     1.016
_refine_ls_restrained_S_all     1.016
_refine_ls_number_reflns     6895
_refine_ls_number_parameters     274
_refine_ls_number_restraints     0
_refine_ls_hydrogen_treatment     constr
_refine_ls_weighting_scheme     calc
_refine_ls_weighting_details
         'calc w=1/[\s^2^(Fo^2^)+(0.0578P)^2^+0.3505P] where P=(Fo^2^+2Fc^2^)/3'
_atom_sites_solution_hydrogens     geom
_atom_sites_solution_primary     direct
_atom_sites_solution_secondary     difmap
_refine_ls_shift/su_max     0.001
_refine_ls_shift/su_mean     0.000
_refine_diff_density_max     0.540
_refine_diff_density_min     -0.811
_refine_ls_extinction_method     none
_refine_ls_extinction_coef     ?
loop_
    _atom_type_symbol
    _atom_type_description
    _atom_type_scat_dispersion_real
    _atom_type_scat_dispersion_imag
    _atom_type_scat_source
    'C' 'C' 0.0033 0.0016
                         'International Tables Vol C Tables 4.2.6.8 and 6.1.1.4'
    'H' 'H' 0.0000 0.0000
                         'International Tables Vol C Tables 4.2.6.8 and 6.1.1.4'
    'N' 'N' 0.0061 0.0033
                         'International Tables Vol C Tables 4.2.6.8 and 6.1.1.4'
    'O' 'O' 0.0106 0.0060
                         'International Tables Vol C Tables 4.2.6.8 and 6.1.1.4'
    'Br' 'Br' -0.2901 2.4595
                         'International Tables Vol C Tables 4.2.6.8 and 6.1.1.4'
_computing_data_collection     'APEX2 (Bruker, 2008)'
_computing_cell_refinement     'SAINT (Bruker, 2008)'
_computing_data_reduction     'SAINT (Bruker, 2008)'
_computing_structure_solution     'SHELXS97 (Sheldrick, 2008)'
_computing_structure_refinement     'SHELXL97 (Sheldrick, 2008)'
_computing_molecular_graphics     'PLATON (Spek, 2009)'
_computing_publication_material     'SHELXL97 (Sheldrick, 2008)'
loop_
    _atom_site_type_symbol
    _atom_site_label
    _atom_site_fract_x
    _atom_site_fract_y
    _atom_site_fract_z
    _atom_site_U_iso_or_equiv
    _atom_site_adp_type
    _atom_site_calc_flag
    _atom_site_refinement_flags
    _atom_site_occupancy
    _atom_site_symmetry_multiplicity
    _atom_site_disorder_assembly
    _atom_site_disorder_group
    Br Br1 0.04591(3) 0.59905(3) 0.29647(2) 0.06392(11) Uani d . 1 1 . .
    O O1 0.42095(16) 0.48260(14) 0.69339(13) 0.0480(4) Uani d . 1 1 . .
    O O2 0.32836(18) 0.04730(14) 0.52461(12) 0.0479(4) Uani d . 1 1 . .
    N N1 0.33533(18) 0.17431(16) 0.46483(14) 0.0387(4) Uani d . 1 1 . .
    C C6 0.3363(2) 0.23582(19) 0.66704(16) 0.0366(4) Uani d . 1 1 . .
    C C8 0.2571(2) 0.39431(18) 0.52539(16) 0.0350(4) Uani d . 1 1 . .
    N N2 0.1838(2) 0.2514(2) 0.85005(17) 0.0566(5) Uani d . 1 1 . .
    C C7 0.2565(2) 0.24777(18) 0.54874(15) 0.0337(4) Uani d . 1 1 . .
    H H7 0.1611 0.1965 0.5498 0.040 Uiso calc R 1 1 . .
    C C16 0.3846(2) 0.0964(2) 0.64292(17) 0.0417(4) Uani d . 1 1 . .
    H H16 0.4857 0.1146 0.6425 0.050 Uiso calc R 1 1 . .
    C C10 0.2740(2) 0.13817(19) 0.34525(16) 0.0366(4) Uani d . 1 1 . .
    C C12 0.2584(2) 0.2032(2) 0.14426(18) 0.0490(5) Uani d . 1 1 . .
    H H12 0.2816 0.2674 0.0883 0.059 Uiso calc R 1 1 . .
    C C17 0.3385(2) -0.0105(2) 0.72803(18) 0.0422(4) Uani d . 1 1 . .
    C C9 0.1687(2) 0.4248(2) 0.43612(17) 0.0390(4) Uani d . 1 1 . .
    H H9 0.1143 0.3544 0.3861 0.047 Uiso calc R 1 1 . .
    C C5 0.4613(2) 0.3539(2) 0.68345(19) 0.0449(5) Uani d . 1 1 . .
    H H5A 0.5157 0.3445 0.7554 0.054 Uiso calc R 1 1 . .
    H H5B 0.5188 0.3499 0.6153 0.054 Uiso calc R 1 1 . .
    C C22 0.4339(3) -0.0410(2) 0.81004(19) 0.0512(5) Uani d . 1 1 . .
    H H22 0.5263 0.0027 0.8100 0.061 Uiso calc R 1 1 . .
    C C25 0.2495(2) 0.2419(2) 0.77047(17) 0.0408(4) Uani d . 1 1 . .
    C C4 0.3342(2) 0.50191(19) 0.60093(17) 0.0391(4) Uani d . 1 1 . .
    C C15 0.1848(2) 0.0155(2) 0.31184(19) 0.0480(5) Uani d . 1 1 . .
    H H15 0.1581 -0.0473 0.3684 0.058 Uiso calc R 1 1 . .
    C C13 0.1712(3) 0.0798(3) 0.1099(2) 0.0544(6) Uani d . 1 1 . .
    H H13 0.1368 0.0599 0.0305 0.065 Uiso calc R 1 1 . .
    C C11 0.3113(2) 0.2318(2) 0.26118(17) 0.0419(4) Uani d . 1 1 . .
    H H11 0.3723 0.3142 0.2836 0.050 Uiso calc R 1 1 . .
    C C14 0.1354(3) -0.0133(2) 0.1927(2) 0.0570(6) Uani d . 1 1 . .
    H H14 0.0772 -0.0970 0.1691 0.068 Uiso calc R 1 1 . .
    C C3 0.3218(2) 0.6360(2) 0.5880(2) 0.0484(5) Uani d . 1 1 . .
    H H3 0.3717 0.7065 0.6406 0.058 Uiso calc R 1 1 . .
    C C21 0.3925(3) -0.1363(3) 0.8921(2) 0.0663(7) Uani d . 1 1 . .
    H H21 0.4575 -0.1547 0.9477 0.080 Uiso calc R 1 1 . .
    C C2 0.2369(3) 0.6649(2) 0.4985(2) 0.0509(5) Uani d . 1 1 . .
    H H2 0.2297 0.7550 0.4893 0.061 Uiso calc R 1 1 . .
    C C18 0.2022(3) -0.0779(2) 0.7290(2) 0.0526(5) Uani d . 1 1 . .
    H H18 0.1369 -0.0588 0.6741 0.063 Uiso calc R 1 1 . .
    C C1 0.1616(2) 0.5591(2) 0.42159(18) 0.0435(5) Uani d . 1 1 . .
    C C19 0.1623(3) -0.1735(3) 0.8109(3) 0.0635(7) Uani d . 1 1 . .
    H H19 0.0701 -0.2179 0.8105 0.076 Uiso calc R 1 1 . .
    C C20 0.2571(4) -0.2044(3) 0.8934(3) 0.0696(8) Uani d . 1 1 . .
    C C23 0.2127(6) -0.3092(5) 0.9833(4) 0.1272(18) Uani d . 1 1 . .
    H H23A 0.2132 -0.2599 1.0615 0.153 Uiso calc R 1 1 . .
    H H23B 0.1177 -0.3540 0.9615 0.153 Uiso calc R 1 1 . .
    C C24 0.2878(8) -0.4092(5) 0.9959(6) 0.176(3) Uani d . 1 1 . .
    H H24A 0.2747 -0.4704 0.9241 0.265 Uiso calc R 1 1 . .
    H H24B 0.2573 -0.4596 1.0633 0.265 Uiso calc R 1 1 . .
    H H24C 0.3841 -0.3678 1.0091 0.265 Uiso calc R 1 1 . .
loop_
    _atom_site_aniso_label
    _atom_site_aniso_U_11
    _atom_site_aniso_U_22
    _atom_site_aniso_U_33
    _atom_site_aniso_U_12
    _atom_site_aniso_U_13
    _atom_site_aniso_U_23
    Br1 0.0752(2) 0.07064(18) 0.05709(16) 0.03362(14) 0.00511(12) 0.02685(12)
    O1 0.0583(9) 0.0377(7) 0.0422(8) -0.0007(6) -0.0080(7) -0.0010(6)
    O2 0.0789(11) 0.0361(7) 0.0330(7) 0.0220(7) -0.0028(7) 0.0050(5)
    N1 0.0537(10) 0.0346(8) 0.0295(7) 0.0124(7) 0.0001(7) 0.0047(6)
    C6 0.0455(11) 0.0356(9) 0.0288(8) 0.0079(8) -0.0005(7) 0.0055(7)
    C8 0.0429(10) 0.0304(8) 0.0320(8) 0.0066(7) 0.0053(7) 0.0049(7)
    N2 0.0735(14) 0.0594(12) 0.0382(9) 0.0142(10) 0.0083(9) 0.0069(8)
    C7 0.0412(10) 0.0300(8) 0.0291(8) 0.0052(7) 0.0001(7) 0.0039(6)
    C16 0.0513(12) 0.0412(10) 0.0350(9) 0.0146(9) -0.0007(8) 0.0062(8)
    C10 0.0436(10) 0.0357(9) 0.0308(8) 0.0095(8) 0.0011(8) 0.0014(7)
    C12 0.0593(13) 0.0541(12) 0.0352(10) 0.0124(10) 0.0019(9) 0.0112(9)
    C17 0.0581(13) 0.0356(9) 0.0366(9) 0.0177(9) 0.0012(9) 0.0050(7)
    C9 0.0456(11) 0.0371(9) 0.0358(9) 0.0106(8) 0.0040(8) 0.0054(7)
    C5 0.0453(11) 0.0463(11) 0.0409(10) 0.0058(9) -0.0069(9) 0.0043(8)
    C22 0.0624(14) 0.0549(12) 0.0409(11) 0.0214(11) -0.0019(10) 0.0099(9)
    C25 0.0541(12) 0.0369(9) 0.0306(9) 0.0073(9) -0.0022(8) 0.0062(7)
    C4 0.0460(11) 0.0349(9) 0.0349(9) 0.0039(8) 0.0063(8) 0.0034(7)
    C15 0.0581(13) 0.0408(11) 0.0420(11) 0.0018(9) 0.0013(10) 0.0070(8)
    C13 0.0632(15) 0.0609(14) 0.0367(10) 0.0113(12) -0.0076(10) -0.0032(10)
    C11 0.0499(12) 0.0375(10) 0.0362(9) 0.0035(8) 0.0011(8) 0.0049(8)
    C14 0.0661(15) 0.0468(12) 0.0502(12) -0.0016(11) -0.0082(11) -0.0059(10)
    C3 0.0578(13) 0.0316(9) 0.0534(12) 0.0043(9) 0.0090(10) -0.0021(8)
    C21 0.090(2) 0.0736(17) 0.0475(13) 0.0376(15) 0.0040(13) 0.0240(12)
    C2 0.0689(15) 0.0333(10) 0.0554(12) 0.0172(10) 0.0163(11) 0.0099(9)
    C18 0.0597(14) 0.0463(12) 0.0552(13) 0.0176(10) 0.0010(11) 0.0091(10)
    C1 0.0510(12) 0.0446(11) 0.0412(10) 0.0192(9) 0.0118(9) 0.0144(8)
    C19 0.0729(17) 0.0464(12) 0.0751(17) 0.0147(12) 0.0211(14) 0.0150(12)
    C20 0.101(2) 0.0574(14) 0.0624(15) 0.0338(15) 0.0275(15) 0.0264(12)
    C23 0.182(5) 0.104(3) 0.122(3) 0.057(3) 0.067(3) 0.080(3)
    C24 0.283(8) 0.101(3) 0.174(5) 0.071(4) 0.070(5) 0.086(4)
_geom_special_details     ?
loop_
    _geom_bond_atom_site_label_1
    _geom_bond_atom_site_label_2
    _geom_bond_site_symmetry_2
    _geom_bond_distance
    _geom_bond_publ_flag
    Br1 C1 . 1.886(2) ?
    O1 C4 . 1.365(3) ?
    O1 C5 . 1.418(3) ?
    O2 C16 . 1.426(2) ?
    O2 N1 . 1.467(2) ?
    N1 C10 . 1.435(2) ?
    N1 C7 . 1.485(2) ?
    C6 C25 . 1.469(3) ?
    C6 C5 . 1.524(3) ?
    C6 C7 . 1.536(2) ?
    C6 C16 . 1.569(3) ?
    C8 C9 . 1.389(3) ?
    C8 C4 . 1.393(3) ?
    C8 C7 . 1.505(2) ?
    N2 C25 . 1.130(3) ?
    C7 H7 . 0.9800 ?
    C16 C17 . 1.495(3) ?
    C16 H16 . 0.9800 ?
    C10 C15 . 1.377(3) ?
    C10 C11 . 1.381(3) ?
    C12 C13 . 1.375(3) ?
    C12 C11 . 1.376(3) ?
    C12 H12 . 0.9300 ?
    C17 C18 . 1.381(3) ?
    C17 C22 . 1.382(3) ?
    C9 C1 . 1.379(3) ?
    C9 H9 . 0.9300 ?
    C5 H5A . 0.9700 ?
    C5 H5B . 0.9700 ?
    C22 C21 . 1.382(3) ?
    C22 H22 . 0.9300 ?
    C4 C3 . 1.386(3) ?
    C15 C14 . 1.388(3) ?
    C15 H15 . 0.9300 ?
    C13 C14 . 1.365(4) ?
    C13 H13 . 0.9300 ?
    C11 H11 . 0.9300 ?
    C14 H14 . 0.9300 ?
    C3 C2 . 1.363(3) ?
    C3 H3 . 0.9300 ?
    C21 C20 . 1.376(4) ?
    C21 H21 . 0.9300 ?
    C2 C1 . 1.384(3) ?
    C2 H2 . 0.9300 ?
    C18 C19 . 1.381(3) ?
    C18 H18 . 0.9300 ?
    C19 C20 . 1.382(4) ?
    C19 H19 . 0.9300 ?
    C20 C23 . 1.516(4) ?
    C23 C24 . 1.371(6) ?
    C23 H23A . 0.9700 ?
    C23 H23B . 0.9700 ?
    C24 H24A . 0.9600 ?
    C24 H24B . 0.9600 ?
    C24 H24C . 0.9600 ?
loop_
    _geom_angle_atom_site_label_1
    _geom_angle_atom_site_label_2
    _geom_angle_atom_site_label_3
    _geom_angle_site_symmetry_1
    _geom_angle_site_symmetry_3
    _geom_angle
    _geom_angle_publ_flag
    C4 O1 C5 . . 114.15(15) ?
    C16 O2 N1 . . 102.54(13) ?
    C10 N1 O2 . . 107.73(14) ?
    C10 N1 C7 . . 115.95(15) ?
    O2 N1 C7 . . 99.71(13) ?
    C25 C6 C5 . . 109.23(16) ?
    C25 C6 C7 . . 111.41(16) ?
    C5 C6 C7 . . 108.42(15) ?
    C25 C6 C16 . . 114.63(16) ?
    C5 C6 C16 . . 110.13(17) ?
    C7 C6 C16 . . 102.74(14) ?
    C9 C8 C4 . . 118.41(17) ?
    C9 C8 C7 . . 120.38(17) ?
    C4 C8 C7 . . 120.82(17) ?
    N1 C7 C8 . . 115.44(15) ?
    N1 C7 C6 . . 98.84(14) ?
    C8 C7 C6 . . 112.34(15) ?
    N1 C7 H7 . . 109.9 ?
    C8 C7 H7 . . 109.9 ?
    C6 C7 H7 . . 109.9 ?
    O2 C16 C17 . . 109.47(17) ?
    O2 C16 C6 . . 104.02(15) ?
    C17 C16 C6 . . 116.39(16) ?
    O2 C16 H16 . . 108.9 ?
    C17 C16 H16 . . 108.9 ?
    C6 C16 H16 . . 108.9 ?
    C15 C10 C11 . . 120.04(18) ?
    C15 C10 N1 . . 123.18(17) ?
    C11 C10 N1 . . 116.75(17) ?
    C13 C12 C11 . . 120.2(2) ?
    C13 C12 H12 . . 119.9 ?
    C11 C12 H12 . . 119.9 ?
    C18 C17 C22 . . 118.8(2) ?
    C18 C17 C16 . . 121.91(19) ?
    C22 C17 C16 . . 119.3(2) ?
    C1 C9 C8 . . 120.11(19) ?
    C1 C9 H9 . . 119.9 ?
    C8 C9 H9 . . 119.9 ?
    O1 C5 C6 . . 111.55(17) ?
    O1 C5 H5A . . 109.3 ?
    C6 C5 H5A . . 109.3 ?
    O1 C5 H5B . . 109.3 ?
    C6 C5 H5B . . 109.3 ?
    H5A C5 H5B . . 108.0 ?
    C17 C22 C21 . . 120.2(2) ?
    C17 C22 H22 . . 119.9 ?
    C21 C22 H22 . . 119.9 ?
    N2 C25 C6 . . 177.6(2) ?
    O1 C4 C3 . . 116.29(18) ?
    O1 C4 C8 . . 122.97(17) ?
    C3 C4 C8 . . 120.7(2) ?
    C10 C15 C14 . . 119.2(2) ?
    C10 C15 H15 . . 120.4 ?
    C14 C15 H15 . . 120.4 ?
    C14 C13 C12 . . 119.8(2) ?
    C14 C13 H13 . . 120.1 ?
    C12 C13 H13 . . 120.1 ?
    C12 C11 C10 . . 120.00(19) ?
    C12 C11 H11 . . 120.0 ?
    C10 C11 H11 . . 120.0 ?
    C13 C14 C15 . . 120.8(2) ?
    C13 C14 H14 . . 119.6 ?
    C15 C14 H14 . . 119.6 ?
    C2 C3 C4 . . 120.4(2) ?
    C2 C3 H3 . . 119.8 ?
    C4 C3 H3 . . 119.8 ?
    C20 C21 C22 . . 121.5(2) ?
    C20 C21 H21 . . 119.3 ?
    C22 C21 H21 . . 119.3 ?
    C3 C2 C1 . . 119.47(19) ?
    C3 C2 H2 . . 120.3 ?
    C1 C2 H2 . . 120.3 ?
    C17 C18 C19 . . 120.5(2) ?
    C17 C18 H18 . . 119.7 ?
    C19 C18 H18 . . 119.7 ?
    C9 C1 C2 . . 120.9(2) ?
    C9 C1 Br1 . . 119.56(16) ?
    C2 C1 Br1 . . 119.56(15) ?
    C18 C19 C20 . . 121.1(3) ?
    C18 C19 H19 . . 119.5 ?
    C20 C19 H19 . . 119.5 ?
    C21 C20 C19 . . 118.0(2) ?
    C21 C20 C23 . . 121.1(3) ?
    C19 C20 C23 . . 120.9(3) ?
    C24 C23 C20 . . 118.3(4) ?
    C24 C23 H23A . . 107.7 ?
    C20 C23 H23A . . 107.7 ?
    C24 C23 H23B . . 107.7 ?
    C20 C23 H23B . . 107.7 ?
    H23A C23 H23B . . 107.1 ?
    C23 C24 H24A . . 109.5 ?
    C23 C24 H24B . . 109.5 ?
    H24A C24 H24B . . 109.5 ?
    C23 C24 H24C . . 109.5 ?
    H24A C24 H24C . . 109.5 ?
    H24B C24 H24C . . 109.5 ?
loop_
    _geom_torsion_atom_site_label_1
    _geom_torsion_atom_site_label_2
    _geom_torsion_atom_site_label_3
    _geom_torsion_atom_site_label_4
    _geom_torsion_site_symmetry_1
    _geom_torsion_site_symmetry_2
    _geom_torsion_site_symmetry_3
    _geom_torsion_site_symmetry_4
    _geom_torsion
    _geom_torsion_publ_flag
    C16 O2 N1 C10 . . . . -176.95(16) ?
    C16 O2 N1 C7 . . . . -55.56(17) ?
    C10 N1 C7 C8 . . . . -72.5(2) ?
    O2 N1 C7 C8 . . . . 172.22(15) ?
    C10 N1 C7 C6 . . . . 167.50(15) ?
    O2 N1 C7 C6 . . . . 52.22(15) ?
    C9 C8 C7 N1 . . . . 80.4(2) ?
    C4 C8 C7 N1 . . . . -106.9(2) ?
    C9 C8 C7 C6 . . . . -167.34(17) ?
    C4 C8 C7 C6 . . . . 5.4(3) ?
    C25 C6 C7 N1 . . . . -154.08(15) ?
    C5 C6 C7 N1 . . . . 85.69(17) ?
    C16 C6 C7 N1 . . . . -30.87(17) ?
    C25 C6 C7 C8 . . . . 83.6(2) ?
    C5 C6 C7 C8 . . . . -36.6(2) ?
    C16 C6 C7 C8 . . . . -153.14(16) ?
    N1 O2 C16 C17 . . . . 158.99(16) ?
    N1 O2 C16 C6 . . . . 33.95(19) ?
    C25 C6 C16 O2 . . . . 119.69(18) ?
    C5 C6 C16 O2 . . . . -116.68(17) ?
    C7 C6 C16 O2 . . . . -1.34(19) ?
    C25 C6 C16 C17 . . . . -0.8(3) ?
    C5 C6 C16 C17 . . . . 122.83(19) ?
    C7 C6 C16 C17 . . . . -121.83(18) ?
    O2 N1 C10 C15 . . . . 20.2(3) ?
    C7 N1 C10 C15 . . . . -90.5(2) ?
    O2 N1 C10 C11 . . . . -158.00(17) ?
    C7 N1 C10 C11 . . . . 91.4(2) ?
    O2 C16 C17 C18 . . . . -47.1(3) ?
    C6 C16 C17 C18 . . . . 70.4(3) ?
    O2 C16 C17 C22 . . . . 134.4(2) ?
    C6 C16 C17 C22 . . . . -108.1(2) ?
    C4 C8 C9 C1 . . . . 1.8(3) ?
    C7 C8 C9 C1 . . . . 174.74(17) ?
    C4 O1 C5 C6 . . . . -54.0(2) ?
    C25 C6 C5 O1 . . . . -59.2(2) ?
    C7 C6 C5 O1 . . . . 62.4(2) ?
    C16 C6 C5 O1 . . . . 174.11(15) ?
    C18 C17 C22 C21 . . . . -0.7(3) ?
    C16 C17 C22 C21 . . . . 177.9(2) ?
    C5 O1 C4 C3 . . . . -162.91(18) ?
    C5 O1 C4 C8 . . . . 19.5(3) ?
    C9 C8 C4 O1 . . . . 178.12(18) ?
    C7 C8 C4 O1 . . . . 5.2(3) ?
    C9 C8 C4 C3 . . . . 0.7(3) ?
    C7 C8 C4 C3 . . . . -172.24(18) ?
    C11 C10 C15 C14 . . . . 1.0(3) ?
    N1 C10 C15 C14 . . . . -177.1(2) ?
    C11 C12 C13 C14 . . . . 1.2(4) ?
    C13 C12 C11 C10 . . . . -1.8(3) ?
    C15 C10 C11 C12 . . . . 0.7(3) ?
    N1 C10 C11 C12 . . . . 178.96(19) ?
    C12 C13 C14 C15 . . . . 0.6(4) ?
    C10 C15 C14 C13 . . . . -1.7(4) ?
    O1 C4 C3 C2 . . . . -179.65(19) ?
    C8 C4 C3 C2 . . . . -2.0(3) ?
    C17 C22 C21 C20 . . . . 1.0(4) ?
    C4 C3 C2 C1 . . . . 0.9(3) ?
    C22 C17 C18 C19 . . . . 0.3(3) ?
    C16 C17 C18 C19 . . . . -178.3(2) ?
    C8 C9 C1 C2 . . . . -3.0(3) ?
    C8 C9 C1 Br1 . . . . 177.82(14) ?
    C3 C2 C1 C9 . . . . 1.6(3) ?
    C3 C2 C1 Br1 . . . . -179.19(17) ?
    C17 C18 C19 C20 . . . . -0.1(4) ?
    C22 C21 C20 C19 . . . . -0.9(4) ?
    C22 C21 C20 C23 . . . . 179.7(3) ?
    C18 C19 C20 C21 . . . . 0.4(4) ?
    C18 C19 C20 C23 . . . . 179.8(3) ?
    C21 C20 C23 C24 . . . . -49.4(7) ?
    C19 C20 C23 C24 . . . . 131.2(5) ?
loop_
    _geom_hbond_atom_site_label_D
    _geom_hbond_atom_site_label_H
    _geom_hbond_atom_site_label_A
    _geom_hbond_site_symmetry_A
    _geom_hbond_distance_DH
    _geom_hbond_distance_HA
    _geom_hbond_distance_DA
    _geom_hbond_angle_DHA
    C11 H11 O1 2_666 0.93 2.57 3.475(2) 165
    C3 H3 Cg5 1_565 0.93 2.78 3.491(3) 134
    C5 H5B Cg3 2_666 0.97 2.86 3.730(4) 149
    C22 H22 Cg4 2_656 0.93 2.95 3.628(3) 131
_iucr_refine_instructions_details
;
TITL JSI-252 in P-1
CELL  0.71073   9.8813   9.9921  11.1587   94.125   92.196  101.500
ZERR     2.00   0.0003   0.0003   0.0003    0.002    0.002    0.002
LATT   1
SFAC  C    H    N    O    BR
UNIT  50   42   4    4    2
MERG   2
OMIT     0   0   1
FMAP   2
PLAN   25
ACTA
BOND $H
CONF
EQIV $1 1-X, 1-Y, 1-Z
HTAB C11 O1_$1
L.S.   4
WGHT    0.057800    0.350500
FVAR       0.80567   0.39167   0.62601
BR1   5    0.045911    0.599054    0.296473    11.00000    0.07521    0.07064 =
         0.05709    0.02685    0.00511    0.03362
O1    4    0.420946    0.482597    0.693387    11.00000    0.05830    0.03769 =
         0.04218   -0.00101   -0.00798   -0.00070
O2    4    0.328359    0.047299    0.524613    11.00000    0.07885    0.03608 =
         0.03295    0.00496   -0.00278    0.02204
N1    3    0.335326    0.174310    0.464825    11.00000    0.05369    0.03460 =
         0.02946    0.00465    0.00007    0.01238
C6    1    0.336295    0.235816    0.667042    11.00000    0.04554    0.03557 =
         0.02877    0.00548   -0.00050    0.00787
C8    1    0.257100    0.394310    0.525390    11.00000    0.04295    0.03037 =
         0.03200    0.00488    0.00525    0.00662
N2    3    0.183823    0.251415    0.850050    11.00000    0.07346    0.05937 =
         0.03817    0.00686    0.00827    0.01419
C7    1    0.256544    0.247774    0.548744    11.00000    0.04118    0.02996 =
         0.02907    0.00389    0.00014    0.00522
AFIX  13
H7    2    0.161124    0.196548    0.549787    11.00000   -1.20000
AFIX   0
C16   1    0.384575    0.096352    0.642923    11.00000    0.05134    0.04116 =
         0.03504    0.00620   -0.00068    0.01463
AFIX  13
H16   2    0.485741    0.114583    0.642488    11.00000   -1.20000
AFIX   0
C10   1    0.273951    0.138174    0.345250    11.00000    0.04360    0.03571 =
         0.03082    0.00140    0.00110    0.00949
C12   1    0.258365    0.203165    0.144262    11.00000    0.05934    0.05408 =
         0.03516    0.01125    0.00186    0.01239
AFIX  43
H12   2    0.281571    0.267418    0.088286    11.00000   -1.20000
AFIX   0
C17   1    0.338455   -0.010531    0.728030    11.00000    0.05815    0.03560 =
         0.03660    0.00505    0.00116    0.01769
C9    1    0.168717    0.424766    0.436119    11.00000    0.04560    0.03708 =
         0.03577    0.00542    0.00405    0.01061
AFIX  43
H9    2    0.114266    0.354427    0.386087    11.00000   -1.20000
AFIX   0
C5    1    0.461277    0.353909    0.683448    11.00000    0.04531    0.04634 =
         0.04089    0.00429   -0.00692    0.00578
AFIX  23
H5A   2    0.515750    0.344523    0.755394    11.00000   -1.20000
H5B   2    0.518827    0.349883    0.615313    11.00000   -1.20000
AFIX   0
C22   1    0.433928   -0.041007    0.810036    11.00000    0.06239    0.05489 =
         0.04094    0.00995   -0.00191    0.02139
AFIX  43
H22   2    0.526307    0.002677    0.810036    11.00000   -1.20000
AFIX   0
C25   1    0.249529    0.241853    0.770468    11.00000    0.05414    0.03693 =
         0.03058    0.00615   -0.00219    0.00728
C4    1    0.334207    0.501913    0.600935    11.00000    0.04599    0.03492 =
         0.03495    0.00341    0.00633    0.00386
C15   1    0.184839    0.015463    0.311837    11.00000    0.05813    0.04079 =
         0.04201    0.00704    0.00126    0.00178
AFIX  43
H15   2    0.158126   -0.047347    0.368351    11.00000   -1.20000
AFIX   0
C13   1    0.171189    0.079810    0.109889    11.00000    0.06325    0.06091 =
         0.03668   -0.00322   -0.00756    0.01135
AFIX  43
H13   2    0.136765    0.059916    0.030485    11.00000   -1.20000
AFIX   0
C11   1    0.311334    0.231791    0.261182    11.00000    0.04992    0.03745 =
         0.03624    0.00494    0.00108    0.00351
AFIX  43
H11   2    0.372328    0.314205    0.283607    11.00000   -1.20000
AFIX   0
C14   1    0.135385   -0.013296    0.192729    11.00000    0.06615    0.04684 =
         0.05021   -0.00587   -0.00823   -0.00155
AFIX  43
H14   2    0.077162   -0.097006    0.169102    11.00000   -1.20000
AFIX   0
C3    1    0.321818    0.635962    0.587971    11.00000    0.05777    0.03162 =
         0.05337   -0.00208    0.00898    0.00428
AFIX  43
H3    2    0.371706    0.706538    0.640607    11.00000   -1.20000
AFIX   0
C21   1    0.392480   -0.136279    0.892098    11.00000    0.08958    0.07357 =
         0.04751    0.02400    0.00405    0.03756
AFIX  43
H21   2    0.457547   -0.154738    0.947654    11.00000   -1.20000
AFIX   0
C2    1    0.236944    0.664889    0.498529    11.00000    0.06889    0.03329 =
         0.05538    0.00995    0.01631    0.01721
AFIX  43
H2    2    0.229706    0.754995    0.489270    11.00000   -1.20000
AFIX   0
C18   1    0.202236   -0.077923    0.729006    11.00000    0.05971    0.04629 =
         0.05516    0.00911    0.00098    0.01756
AFIX  43
H18   2    0.136886   -0.058767    0.674095    11.00000   -1.20000
AFIX   0
C1    1    0.161608    0.559115    0.421589    11.00000    0.05097    0.04464 =
         0.04121    0.01443    0.01184    0.01917
C19   1    0.162293   -0.173539    0.810885    11.00000    0.07289    0.04644 =
         0.07506    0.01498    0.02107    0.01466
AFIX  43
H19   2    0.070098   -0.217908    0.810517    11.00000   -1.20000
AFIX   0
C20   1    0.257116   -0.204379    0.893389    11.00000    0.10125    0.05742 =
         0.06241    0.02640    0.02748    0.03379
C23   1    0.212714   -0.309160    0.983303    11.00000    0.18204    0.10436 =
         0.12229    0.08024    0.06702    0.05739
AFIX  23
H23A  2    0.213170   -0.259938    1.061528    11.00000   -1.20000
H23B  2    0.117689   -0.354022    0.961464    11.00000   -1.20000
AFIX   0
C24   1    0.287827   -0.409236    0.995890    11.00000    0.28329    0.10085 =
         0.17383    0.08577    0.06982    0.07074
AFIX 137
H24A  2    0.274693   -0.470374    0.924111    11.00000   -1.50000
H24B  2    0.257284   -0.459600    1.063308    11.00000   -1.50000
H24C  2    0.384113   -0.367826    1.009067    11.00000   -1.50000
HKLF 4
REM  JSI-252 in P-1
REM R1 =  0.0441 for   4405 Fo > 4sig(Fo)  and  0.0806 for all   6895 data
REM    274 parameters refined using      0 restraints
END
WGHT      0.0579      0.3425
REM Highest difference peak  0.540,  deepest hole -0.811,  1-sigma level  0.067
Q1    1   0.1277  0.6137  0.2787  11.00000  0.05    0.54
Q2    1   0.0059  0.5237  0.2645  11.00000  0.05    0.47
Q3    1   0.2959 -0.3467  1.0622  11.00000  0.05    0.44
Q4    1   0.3585  0.1652  0.6628  11.00000  0.05    0.29
Q5    1   0.3759 -0.4002  0.9766  11.00000  0.05    0.25
Q6    1   0.1003 -0.2974  1.0191  11.00000  0.05    0.25
Q7    1   0.3095 -0.2757  1.0957  11.00000  0.05    0.24
Q8    1   0.3971 -0.0359  0.7442  11.00000  0.05    0.22
Q9    1   0.1440  0.0120  0.2612  11.00000  0.05    0.21
Q10   1   0.2079 -0.3712  0.9368  11.00000  0.05    0.21
Q11   1   0.2624 -0.4612  0.7777  11.00000  0.05    0.20
Q12   1   0.5000 -0.5000  1.0000  10.50000  0.05    0.20
Q13   1   0.2498  0.3286  0.5351  11.00000  0.05    0.19
Q14   1   0.4787  0.1314  0.6729  11.00000  0.05    0.19
Q15   1   0.1846  0.4622  0.6971  11.00000  0.05    0.19
Q16   1   0.5676  0.2639  0.5709  11.00000  0.05    0.19
Q17   1   0.3967  0.2506  0.4570  11.00000  0.05    0.18
Q18   1   0.5013  0.0245  0.8374  11.00000  0.05    0.18
Q19   1   0.1701 -0.4651  0.8444  11.00000  0.05    0.18
Q20   1   0.4782 -0.4185  0.9606  11.00000  0.05    0.18
Q21   1   0.4140 -0.4635  0.9125  11.00000  0.05    0.18
Q22   1   0.3742  0.0405  0.6848  11.00000  0.05    0.18
Q23   1   0.5462  0.3746  0.5591  11.00000  0.05    0.18
Q24   1   0.0382  0.1941  0.5814  11.00000  0.05    0.18
Q25   1   0.2980  0.2374  0.7084  11.00000  0.05    0.18
;
