# Supplementary material for: 8-Bromo-3-(4-ethyl­phen­yl)-1-phenyl-3,3a,4,9b-tetra­hydro-1H-chromeno[4,3-c]isoxazole-3a-carbo­nitrile
Source: Acta Crystallogr Sect E Struct Rep Online. 2013 Sep 12;69(Pt 10):o1533. doi: 10.1107/S1600536813023982 (PMC3790401; doi:10.1107/S1600536813023982)
Supplement: Supplementary file 2 [file e-69-o1533-Isup2.hkl]

#
# h,k,l, Fc-squared, Fo-squared, sigma(Fo-squared) and status flag
#
data_I
_shelx_title ' JSI-252 in P-1'
_shelx_refln_list_code          4
_shelx_F_calc_maximum      136.71
_exptl_crystal_F_000       472.00
_reflns_d_resolution_high  0.6872
 
loop_
 _symmetry_equiv_pos_as_xyz
 'x, y, z'
 '-x, -y, -z'
 
_cell_length_a     9.8813
_cell_length_b     9.9921
_cell_length_c    11.1587
_cell_angle_alpha  94.125
_cell_angle_beta   92.196
_cell_angle_gamma 101.500
 
_shelx_F_squared_multiplier     1.000
 
loop_
 _refln_index_h
 _refln_index_k
 _refln_index_l
 _refln_F_squared_calc
 _refln_F_squared_meas
 _refln_F_squared_sigma
 _refln_observed_status
   1   0   0      103.07       85.37      1.83 o
   2   0   0     7469.23     6864.74     63.38 o
   3   0   0      780.89      815.02      7.69 o
   4   0   0      160.69      160.74      2.27 o
   5   0   0       89.35       92.34      1.81 o
   6   0   0       95.83      106.24      2.24 o
   7   0   0        9.61        6.06      1.74 o
   8   0   0      227.47      213.28      3.90 o
   9   0   0       78.66       73.89      2.91 o
  10   0   0      227.51      226.40      9.93 o
  11   0   0       12.43       11.30      3.30 o
  12   0   0       14.99       16.55      4.40 o
  13   0   0        8.72        8.76      6.08 o
  14   0   0       14.12       17.93      6.60 o
 -14   1   0        0.59       -0.28      7.97 o
 -13   1   0       13.37        9.72      5.83 o
 -12   1   0       11.74       12.11      4.42 o
 -11   1   0        6.65        5.52      3.83 o
 -10   1   0       22.16       12.98      3.04 o
  -9   1   0       64.73       58.45      2.42 o
  -8   1   0        2.94        1.85      1.51 o
  -7   1   0       22.92       30.98      1.46 o
  -6   1   0      138.85      155.90      2.75 o
  -5   1   0      486.54      468.77      5.69 o
  -4   1   0     1548.71     1529.68     17.43 o
  -3   1   0     4464.28     4179.86     42.06 o
  -2   1   0     9564.67     7990.11    190.69 o
  -1   1   0      407.06      426.00      7.23 o
   0   1   0      352.57      244.71      7.34 o
   1   1   0     5289.50     4706.51     43.82 o
   2   1   0       33.55       39.63      0.83 o
   3   1   0      180.71      211.46      2.25 o
   4   1   0      462.47      530.20      6.06 o
   5   1   0      229.86      224.21      3.41 o
   6   1   0      982.86      982.24     12.50 o
   7   1   0      103.80       99.19      2.52 o
   8   1   0      154.47      146.35      4.02 o
   9   1   0       22.22       18.66      2.39 o
  10   1   0      109.26      111.32      4.50 o
  11   1   0       46.26       51.16      3.93 o
  12   1   0        5.72       -2.10      3.80 o
  13   1   0        7.02        1.21      8.40 o
 -14   2   0        0.24        0.78      6.39 o
 -13   2   0        4.04       -0.93      5.74 o
 -12   2   0       12.25        7.49      8.11 o
 -11   2   0       13.36        6.74      4.43 o
 -10   2   0        6.69        7.07      3.25 o
  -9   2   0       13.95       13.17      2.27 o
  -8   2   0        5.92        2.14      1.35 o
  -7   2   0      605.88      600.42      7.35 o
  -6   2   0     1607.09     1626.46     18.66 o
  -5   2   0     1102.97     1112.68     12.79 o
  -4   2   0     1135.72     1104.72     12.73 o
  -3   2   0       96.86       79.69      1.05 o
  -2   2   0     3852.18     3783.65     39.05 o
  -1   2   0     4114.65     4160.25     47.23 o
   0   2   0      548.55      601.86      6.20 o
   1   2   0     1585.60     1603.73     13.87 o
   2   2   0     1692.90     1815.87     15.70 o
   3   2   0      186.19      214.50      2.57 o
   4   2   0     6590.91     6664.72     71.64 o
   5   2   0       12.40        7.55      0.98 o
   6   2   0      122.02      100.95      2.48 o
   7   2   0      157.41      163.41      3.74 o
   8   2   0      261.65      246.54      6.28 o
   9   2   0       19.23       21.90      2.54 o
  10   2   0        5.03        9.57      5.41 o
  11   2   0        1.47       -1.00      3.35 o
  12   2   0        0.25       -3.13      4.67 o
  13   2   0        0.62        8.22      6.47 o
 -14   3   0        1.94        5.12      6.20 o
 -13   3   0        2.33        2.18      5.57 o
 -12   3   0        4.68        1.01      4.96 o
 -11   3   0        0.07       -4.26      4.26 o
 -10   3   0       95.92      104.02      4.82 o
  -9   3   0        8.12        8.29      2.13 o
  -8   3   0      207.92      211.32      3.62 o
  -7   3   0     1043.92     1028.61     12.13 o
  -6   3   0      479.12      493.25      5.66 o
  -5   3   0     1312.74     1296.70     14.03 o
  -4   3   0     1033.11      996.50     11.43 o
  -3   3   0     1014.54     1047.10     11.34 o
  -2   3   0       24.18       40.14      0.77 o
  -1   3   0      340.57      425.37      4.94 o
   0   3   0      264.35      251.22      2.71 o
   1   3   0     3252.38     3260.70     33.11 o
   2   3   0     1085.59     1088.03     11.25 o
   3   3   0       34.60       33.85      0.93 o
   4   3   0     1448.38     1420.17     19.01 o
   5   3   0      376.44      372.70      4.94 o
   6   3   0      314.32      293.99      4.81 o
   7   3   0       48.29       47.01      2.37 o
   8   3   0        0.57        1.74      2.71 o
   9   3   0       18.98       19.42      4.40 o
  10   3   0       13.23       15.09      2.95 o
  11   3   0        3.86        4.52      3.72 o
  12   3   0       10.96       11.40      5.23 o
  13   3   0        0.52       -6.06      6.06 o
 -14   4   0        2.08        4.76      5.97 o
 -13   4   0        2.42        2.32      5.50 o
 -12   4   0       24.73       30.75      5.90 o
 -11   4   0       29.74       42.75      4.80 o
 -10   4   0        4.19        5.05      2.67 o
  -9   4   0      456.49      466.29      9.84 o
  -8   4   0      278.32      281.98      5.10 o
  -7   4   0      582.70      581.35      6.64 o
  -6   4   0      628.48      630.22      7.46 o
  -5   4   0       21.37       23.79      1.20 o
  -4   4   0       26.93       23.16      0.65 o
  -3   4   0      174.16      234.60      3.37 o
  -2   4   0      738.81      669.20     10.99 o
  -1   4   0     1534.19     1525.60     17.41 o
   0   4   0       89.23       56.02      1.81 o
   1   4   0      545.19      503.88      5.37 o
   2   4   0     3002.00     3062.95     31.22 o
   3   4   0     1019.13     1022.26     10.72 o
   4   4   0      539.32      558.63      7.41 o
   5   4   0       13.22       10.93      1.51 o
   6   4   0       14.13       15.80      2.17 o
   7   4   0       13.66       11.03      2.88 o
   8   4   0       20.64       21.76      3.55 o
   9   4   0       29.50       26.84      3.02 o
  10   4   0       10.72       10.17      3.15 o
  11   4   0        4.90       -0.08      4.56 o
  12   4   0       19.26       45.69      7.13 o
 -14   5   0        4.84        6.36      5.49 o
 -13   5   0        0.22       -4.27      7.02 o
 -12   5   0        8.39        9.45      6.23 o
 -11   5   0       71.22       75.09      4.13 o
 -10   5   0      213.20      208.62      5.30 o
  -9   5   0      161.99      167.02      4.66 o
  -8   5   0      115.54      105.11      2.76 o
  -7   5   0       20.00       20.36      1.15 o
  -6   5   0      101.39       94.70      1.99 o
  -5   5   0      412.28      460.73      7.04 o
  -4   5   0      474.73      459.27      7.09 o
  -3   5   0      221.08      174.32      2.68 o
  -2   5   0       14.33       13.05      1.70 o
  -1   5   0     5233.48     4917.00     93.36 o
   0   5   0     2923.29     2912.05     29.60 o
   1   5   0      147.83      144.25      1.95 o
   2   5   0      107.11       89.53      1.64 o
   3   5   0      614.52      612.77      7.46 o
   4   5   0       88.99       83.94      2.14 o
   5   5   0        9.04       11.01      1.57 o
   6   5   0        0.39       -1.89      1.89 o
   7   5   0        3.51        4.25      2.29 o
   8   5   0       12.22       15.65      2.76 o
   9   5   0        1.20        4.08      2.98 o
  10   5   0       39.43       39.74      4.14 o
  11   5   0        1.22        2.19      5.50 o
  12   5   0        1.18        6.21      6.50 o
 -13   6   0       21.26       16.90      8.80 o
 -12   6   0        9.25        6.16      7.64 o
 -11   6   0        7.03        1.73      2.88 o
 -10   6   0       20.12       18.26      2.10 o
  -9   6   0      220.07      222.70      6.19 o
  -8   6   0        4.82       -0.52      2.39 o
  -7   6   0        0.14        0.11      1.69 o
  -6   6   0       35.33       27.79      1.66 o
  -5   6   0      783.15      738.41     12.39 o
  -4   6   0      722.11      691.23      9.50 o
  -3   6   0      926.22      891.55     13.23 o
  -2   6   0      274.33      245.48      3.19 o
  -1   6   0     1101.41     1080.76     13.33 o
   0   6   0      490.26      500.30      5.85 o
   1   6   0     1035.89     1065.40     12.43 o
   2   6   0       11.36       13.96      1.02 o
   3   6   0       66.96       73.06      1.77 o
   4   6   0       45.58       37.84      1.63 o
   5   6   0        8.52       10.13      2.00 o
   6   6   0       40.11       51.81      4.06 o
   7   6   0        9.43        8.98      2.58 o
   8   6   0       14.89       15.69      3.14 o
   9   6   0       21.71       27.01      4.51 o
  10   6   0        4.60        5.91      4.99 o
  11   6   0        0.05        8.18     13.38 o
 -13   7   0       18.67       16.95      9.27 o
 -12   7   0       10.80       22.88      8.27 o
 -11   7   0        8.50        7.84      4.90 o
 -10   7   0        4.73       -2.62      3.29 o
  -9   7   0      107.21       95.44      4.05 o
  -8   7   0       18.62       18.50      2.66 o
  -7   7   0      427.43      399.50      8.60 o
  -6   7   0      461.42      440.58      7.88 o
  -5   7   0      381.35      368.71      7.12 o
  -4   7   0      677.65      615.17      9.42 o
  -3   7   0      622.13      633.30     11.90 o
  -2   7   0      169.88      178.24      3.08 o
  -1   7   0       75.31       74.41      1.79 o
   0   7   0       25.81       32.37      1.16 o
   1   7   0      725.44      700.65      7.94 o
   2   7   0       24.37       23.01      1.24 o
   3   7   0      468.38      485.80      6.72 o
   4   7   0      188.82      219.68      3.96 o
   5   7   0        3.61        0.76      2.08 o
   6   7   0       23.02       23.17      3.01 o
   7   7   0       27.87       32.03      3.40 o
   8   7   0        2.68       -2.93      3.45 o
   9   7   0        3.58        1.30      4.27 o
  10   7   0        2.83        2.83      5.04 o
 -13   8   0        0.04       -0.77      9.07 o
 -12   8   0        1.47        4.10      8.04 o
 -11   8   0        5.24        8.97      4.08 o
 -10   8   0       17.00       20.41      5.57 o
  -9   8   0       30.97       34.81      3.35 o
  -8   8   0      115.82      108.57      4.25 o
  -7   8   0      185.13      166.48      4.81 o
  -6   8   0      349.03      331.35      7.29 o
  -5   8   0      442.44      446.57      6.55 o
  -4   8   0       54.68       55.88      1.89 o
  -3   8   0      228.07      250.38      6.21 o
  -2   8   0        0.77        1.61      1.29 o
  -1   8   0       51.18       52.95      2.41 o
   0   8   0      184.05      189.34      3.43 o
   1   8   0        2.69        2.40      1.47 o
   2   8   0        1.20        4.38      1.61 o
   3   8   0      648.15      647.96      9.46 o
   4   8   0       33.77       36.88      2.67 o
   5   8   0        2.22        1.28      2.69 o
   6   8   0        0.78       -2.92      2.92 o
   7   8   0        5.41        2.71      3.22 o
   8   8   0        4.58        4.01      4.56 o
   9   8   0        3.84        5.33      5.02 o
  10   8   0        0.00       -1.00      5.70 o
 -12   9   0        9.62       17.50      8.17 o
 -11   9   0       21.24       27.99      4.31 o
 -10   9   0       26.11       26.03      3.83 o
  -9   9   0       31.49       37.06      5.02 o
  -8   9   0      158.36      148.99      7.20 o
  -7   9   0      104.31      111.31      4.28 o
  -6   9   0       50.55       49.72      2.51 o
  -5   9   0      309.08      285.52      5.85 o
  -4   9   0       19.37       28.84      2.13 o
  -3   9   0      201.59      187.60      4.47 o
  -2   9   0       30.81       36.26      3.46 o
  -1   9   0        7.53        3.89      2.06 o
   0   9   0       47.02       51.32      3.06 o
   1   9   0      139.21      146.72      4.04 o
   2   9   0      109.12      120.91      3.47 o
   3   9   0       25.69       24.51      2.60 o
   4   9   0        2.18        1.50      3.26 o
   5   9   0       60.54       45.07      3.91 o
   6   9   0        0.04       -4.03      4.03 o
   7   9   0        0.00       -0.18      5.46 o
   8   9   0        0.79        5.12      5.99 o
   9   9   0        0.18       -3.02      8.13 o
 -12  10   0       10.96       11.89      8.64 o
 -11  10   0       10.23       12.54      4.40 o
 -10  10   0       38.33       42.61      4.28 o
  -9  10   0       84.20       88.86      6.61 o
  -8  10   0        6.96        8.59      3.09 o
  -7  10   0        6.89        4.63      2.71 o
  -6  10   0       22.11       25.59      2.54 o
  -5  10   0        0.40        4.95      2.31 o
  -4  10   0       16.57       16.07      2.38 o
  -3  10   0        4.37        5.62      2.29 o
  -2  10   0      171.19      188.54      4.85 o
  -1  10   0      143.65      160.26      4.55 o
   0  10   0       22.69       20.80      3.87 o
   1  10   0       33.94       32.22      2.64 o
   2  10   0       19.11       18.13      2.72 o
   3  10   0       58.85       55.25      3.91 o
   4  10   0       12.13       20.22      3.87 o
   5  10   0       16.25       17.06      3.91 o
   6  10   0        0.13       15.45      8.93 o
   7  10   0       10.73       11.22      9.00 o
   8  10   0        0.03       -6.19      6.19 o
 -11  11   0       24.93       31.11      4.75 o
 -10  11   0       10.55       15.22      4.55 o
  -9  11   0        0.44       -3.33      3.57 o
  -8  11   0        6.15        6.70      3.75 o
  -7  11   0       28.36       25.63      3.26 o
  -6  11   0       12.84       11.33      3.42 o
  -5  11   0        0.60       -1.17      2.56 o
  -4  11   0      228.12      220.47      5.52 o
  -3  11   0      146.31      154.29      5.37 o
  -2  11   0        6.43        5.62      4.00 o
  -1  11   0       35.38       26.97      2.94 o
   0  11   0       48.35       38.84      3.48 o
   1  11   0        1.23        5.66      3.40 o
   2  11   0        0.06        1.79      3.89 o
   3  11   0       20.89       12.81      4.54 o
   4  11   0        0.25        5.56      6.88 o
   5  11   0        0.16       -5.41      5.41 o
   6  11   0        2.02       -3.49      7.33 o
 -10  12   0        9.43       12.42      4.37 o
  -9  12   0        0.10        4.60      3.91 o
  -8  12   0        1.51        2.04      3.62 o
  -7  12   0        0.63        0.73      2.89 o
  -6  12   0      128.96      134.60      5.76 o
  -5  12   0       74.46       65.65      3.55 o
  -4  12   0        1.18        2.14      2.94 o
  -3  12   0       32.39       43.06      3.41 o
  -2  12   0        3.18        3.76      2.99 o
  -1  12   0        2.68        7.92      3.16 o
   0  12   0       66.73       54.93      3.91 o
   1  12   0       38.62       35.54      7.10 o
   2  12   0       39.26       53.03      8.12 o
   3  12   0       15.65       11.09      8.09 o
   4  12   0        1.06       -1.86      8.50 o
   5  12   0        0.75       -2.96      9.57 o
  -8  13   0        1.35       -0.91      3.39 o
  -7  13   0       33.77       41.37      4.74 o
  -6  13   0        7.45       10.29      3.33 o
  -5  13   0       14.70       17.91      3.71 o
  -4  13   0       14.83       15.00      3.39 o
  -3  13   0        1.62        4.49      4.23 o
  -2  13   0       25.39       18.39      3.59 o
  -1  13   0       15.61       25.03      4.47 o
   0  13   0        0.76        1.87      6.45 o
   1  13   0        1.44        0.54      7.32 o
   2  13   0        1.37        7.53      8.60 o
   3  13   0        3.74       16.24      8.86 o
  -6  14   0       32.03       26.08      3.89 o
  -5  14   0        8.33       10.16      3.73 o
  -4  14   0        0.05        2.69      3.75 o
  -3  14   0        4.92        3.97      3.83 o
  -2  14   0        0.11        3.66     15.08 o
  -1  14   0        0.32       -3.69      6.00 o
   0  14   0        1.51        2.92      6.05 o
   0 -14   1        8.29        0.57      6.52 o
   1 -14   1        0.29        2.64      6.57 o
   2 -14   1        0.73       -3.41      5.92 o
   3 -14   1       35.88       34.41      6.14 o
   4 -14   1       26.53       37.27      4.90 o
   5 -14   1        0.17       -3.67      4.45 o
   6 -14   1        0.05       -4.15      4.15 o
  -3 -13   1        2.36       -3.84      8.80 o
  -2 -13   1        3.72        3.68      8.13 o
  -1 -13   1        1.70       -7.95      7.95 o
   0 -13   1       13.89       20.60      5.85 o
   1 -13   1       13.54       13.75      5.68 o
   2 -13   1        0.68       -2.27      3.56 o
   3 -13   1       37.17       45.16      4.23 o
   4 -13   1       26.74       37.67      3.75 o
   5 -13   1        0.35        0.20      3.43 o
   6 -13   1      114.71      109.75      7.31 o
   7 -13   1        1.11        2.34      4.06 o
   8 -13   1        5.98        3.27      3.66 o
  -5 -12   1        0.04       -6.95      6.95 o
  -4 -12   1        2.68        4.93      7.53 o
  -3 -12   1       28.28       23.00      5.20 o
  -2 -12   1       34.01       42.36      5.45 o
  -1 -12   1        2.87       -0.16      3.84 o
   0 -12   1        1.36        8.99      5.13 o
   1 -12   1       91.08      102.93      4.28 o
   2 -12   1        0.21        2.38      3.17 o
   3 -12   1       14.59        4.93      3.05 o
   4 -12   1        2.00        0.63      3.02 o
   5 -12   1       11.90       16.78      3.14 o
   6 -12   1        1.03        0.89      3.10 o
   7 -12   1       41.50       40.21      3.51 o
   8 -12   1       68.05       67.21      6.06 o
   9 -12   1        4.20        4.64      4.33 o
  10 -12   1       13.22       20.46      4.70 o
  -7 -11   1        7.29       -4.73      8.89 o
  -6 -11   1        0.04       -2.48      5.92 o
  -5 -11   1        4.84        3.75      4.13 o
  -4 -11   1        4.25       14.21      6.82 o
  -3 -11   1        1.82        3.91      5.27 o
  -2 -11   1       32.00       39.32      6.97 o
  -1 -11   1        2.72        8.43      4.75 o
   0 -11   1        3.08       -3.10      3.10 o
   1 -11   1        0.02       -0.63      3.85 o
   2 -11   1       39.21       45.30      3.17 o
   3 -11   1       39.88       31.65      2.97 o
   4 -11   1      284.54      288.00      6.55 o
   5 -11   1        5.01        7.38      2.79 o
   6 -11   1       51.95       52.48      2.98 o
   7 -11   1      103.97       94.94      4.36 o
   8 -11   1       43.80       49.74      4.02 o
   9 -11   1       26.11       26.44      5.84 o
  10 -11   1        5.62        7.41      4.30 o
  11 -11   1       12.16       21.06      5.85 o
  -8 -10   1        0.05       -3.67      6.90 o
  -7 -10   1       23.93       35.06      6.28 o
  -6 -10   1        0.84        1.46      5.43 o
  -5 -10   1        0.42       -0.38      3.76 o
  -4 -10   1        8.51       17.05      3.44 o
  -3 -10   1       10.64       23.05      3.20 o
  -2 -10   1       10.08       22.11      3.82 o
  -1 -10   1        1.58        0.91      3.00 o
   0 -10   1       11.07       15.06      2.40 o
   1 -10   1      158.36      152.24      3.79 o
   2 -10   1      286.50      275.27      6.13 o
   3 -10   1       46.93       41.92      2.78 o
   4 -10   1       15.59       14.11      2.42 o
   5 -10   1      272.38      269.50      5.39 o
   6 -10   1      106.76       98.35      4.40 o
   7 -10   1       45.38       46.02      3.47 o
   8 -10   1       31.94       33.20      3.62 o
   9 -10   1        0.08       -0.59      3.59 o
  10 -10   1        0.11       -1.19      3.99 o
  11 -10   1        3.56        3.27      5.48 o
  12 -10   1        5.76        6.70      8.61 o
  -9  -9   1        0.35       -2.83      6.55 o
  -8  -9   1        0.30       -6.14      6.14 o
  -7  -9   1        5.99       15.63      5.84 o
  -6  -9   1       12.01       18.67      4.05 o
  -5  -9   1       25.31       24.57      3.76 o
  -4  -9   1       36.48       44.44      3.54 o
  -3  -9   1      186.89      152.45      5.13 o
  -2  -9   1       31.09       19.79      2.16 o
  -1  -9   1       41.73       31.22      2.48 o
   0  -9   1       39.73       35.36      2.29 o
   1  -9   1       19.68       19.08      1.85 o
   2  -9   1      180.03      181.35      3.72 o
   3  -9   1      906.00      892.00     15.39 o
   4  -9   1      237.18      222.46      4.52 o
   5  -9   1        1.80        3.97      2.12 o
   6  -9   1      141.17      125.02      4.87 o
   7  -9   1        0.17       -1.09      2.74 o
   8  -9   1       42.91       43.76      5.53 o
   9  -9   1        0.47        6.26      3.43 o
  10  -9   1        9.59        5.99      3.85 o
  11  -9   1       29.04       29.43      5.67 o
  12  -9   1       23.86       28.12      8.94 o
 -10  -8   1        0.02        2.74      6.50 o
  -9  -8   1        0.11       -0.03      5.06 o
  -8  -8   1        3.33       -0.20      4.26 o
  -7  -8   1        1.91        3.66      3.33 o
  -6  -8   1        1.37       -0.68      2.96 o
  -5  -8   1       16.92       20.58      2.85 o
  -4  -8   1      109.69       94.90      3.43 o
  -3  -8   1      309.01      288.01      5.04 o
  -2  -8   1       30.07       39.19      2.22 o
  -1  -8   1      166.57      162.85      3.05 o
   0  -8   1      165.71      161.30      2.98 o
   1  -8   1      945.22      985.87     12.39 o
   2  -8   1      241.81      252.47      3.76 o
   3  -8   1       54.62       46.91      1.59 o
   4  -8   1      439.49      390.76      6.52 o
   5  -8   1       22.26       28.63      1.68 o
   6  -8   1      151.81      149.64      4.63 o
   7  -8   1       31.69       42.07      3.68 o
   8  -8   1       13.55       15.75      2.96 o
   9  -8   1       99.58       94.70      4.27 o
  10  -8   1       58.05       53.47      4.14 o
  11  -8   1       33.90       34.62      4.30 o
  12  -8   1       18.01       18.75      8.12 o
  13  -8   1       23.95       24.51     10.00 o
 -10  -7   1        0.58        4.01      5.11 o
  -9  -7   1        0.02        3.78      7.45 o
  -8  -7   1        0.46        1.90      3.63 o
  -7  -7   1       11.87       11.08      3.31 o
  -6  -7   1        4.19       -0.40      2.41 o
  -5  -7   1        0.75        0.76      2.19 o
  -4  -7   1        9.38        5.96      1.82 o
  -3  -7   1      782.72      742.53      9.77 o
  -2  -7   1      116.88      115.26      2.20 o
  -1  -7   1      419.78      456.60      5.44 o
   0  -7   1     1158.77     1192.58     14.83 o
   1  -7   1       65.06       84.82      1.95 o
   2  -7   1       24.12       17.93      1.04 o
   3  -7   1       27.30       24.99      0.84 o
   4  -7   1        0.72        2.94      1.45 o
   5  -7   1       15.28       26.01      1.44 o
   6  -7   1      182.55      195.69      4.68 o
   7  -7   1     1256.97     1214.34     23.68 o
   8  -7   1       96.87       97.84      3.84 o
   9  -7   1        3.60       -0.99      2.94 o
  10  -7   1      149.35      163.14      6.03 o
  11  -7   1       53.05       59.93     10.31 o
  12  -7   1       10.73       31.57      8.35 o
  13  -7   1        0.39        4.24      8.70 o
 -11  -6   1        0.02        4.85      6.20 o
 -10  -6   1        0.58       -3.65      5.30 o
  -9  -6   1        0.53        4.10      4.32 o
  -8  -6   1        7.71        9.04      2.96 o
  -7  -6   1       15.09       15.86      3.03 o
  -6  -6   1       57.79       62.89      2.81 o
  -5  -6   1       32.62       28.42      2.22 o
  -4  -6   1      223.72      210.34      3.70 o
  -3  -6   1      970.04      935.06     11.15 o
  -2  -6   1      134.28      152.11      2.32 o
  -1  -6   1        7.62        6.03      0.85 o
   0  -6   1        4.42        1.47      0.63 o
   1  -6   1       73.22       66.19      1.46 o
   2  -6   1        1.05        1.63      0.42 o
   3  -6   1      518.03      571.26      7.50 o
   4  -6   1      323.99      328.18      3.86 o
   5  -6   1      944.90      936.25     11.62 o
   6  -6   1      285.53      296.94      4.50 o
   7  -6   1      782.30      753.52     11.33 o
   8  -6   1      366.59      348.04      5.90 o
   9  -6   1        4.70        3.71      2.75 o
  10  -6   1       24.66       32.24      2.88 o
  11  -6   1        8.43       17.65      4.05 o
  12  -6   1        0.01        1.03      6.95 o
  13  -6   1        0.32       -6.84      6.84 o
 -12  -5   1        9.16        1.85      6.83 o
 -11  -5   1        0.01        4.41      6.25 o
 -10  -5   1       35.66       39.39      6.76 o
  -9  -5   1        7.30        5.71      3.00 o
  -8  -5   1       12.75       11.80      2.85 o
  -7  -5   1       24.72       17.65      2.46 o
  -6  -5   1       72.83       73.12      2.66 o
  -5  -5   1      170.83      166.51      3.53 o
  -4  -5   1      296.86      290.03      5.14 o
  -3  -5   1      150.52      140.92      2.45 o
  -2  -5   1      150.75      172.43      2.36 o
  -1  -5   1        6.10        5.90      0.68 o
   0  -5   1      679.90      783.74      8.76 o
   1  -5   1     2191.90     2335.82     26.63 o
   2  -5   1       14.43       27.35      0.92 o
   3  -5   1     1181.40     1211.73     14.85 o
   4  -5   1      699.24      672.79      8.42 o
   5  -5   1     1349.17     1312.57     17.41 o
   6  -5   1     1106.52     1062.20     13.21 o
   7  -5   1      206.06      183.81      3.09 o
   8  -5   1       71.97       67.14      2.39 o
   9  -5   1       16.38       14.28      2.45 o
  10  -5   1        0.53        0.07      3.04 o
  11  -5   1        2.09       -2.39      6.62 o
  12  -5   1        0.24       -4.82      4.82 o
  13  -5   1       10.96       10.89      5.58 o
  14  -5   1        8.52       13.99      6.10 o
 -12  -4   1       10.92       17.78      5.09 o
 -11  -4   1       15.21       19.07      4.58 o
 -10  -4   1       13.21       17.11      3.49 o
  -9  -4   1       24.23       24.97      2.95 o
  -8  -4   1       64.26       66.47      3.09 o
  -7  -4   1       48.72       47.53      2.55 o
  -6  -4   1      211.49      213.00      4.55 o
  -5  -4   1       52.96       51.90      2.22 o
  -4  -4   1        8.29        8.26      1.26 o
  -3  -4   1        2.64        3.95      0.86 o
  -2  -4   1      383.40      414.72      4.58 o
  -1  -4   1       17.05       15.83      1.07 o
   0  -4   1     1444.90     1500.38     15.37 o
   1  -4   1     5953.85     5940.46     96.90 o
   2  -4   1     1081.19     1044.39     13.89 o
   3  -4   1      132.59      103.46      1.56 o
   4  -4   1     2197.72     2136.99     26.09 o
   5  -4   1     1331.79     1269.51     15.63 o
   6  -4   1      110.27       86.99      1.81 o
   7  -4   1        8.00        5.37      1.08 o
   8  -4   1       26.72       20.93      2.20 o
   9  -4   1        5.30        2.56      2.41 o
  10  -4   1       15.01       12.57      2.86 o
  11  -4   1      160.52      159.38      7.54 o
  12  -4   1        3.68        1.26      5.16 o
  13  -4   1        3.14        5.50      5.49 o
  14  -4   1       11.13       22.32      8.08 o
 -13  -3   1        2.31       -5.17      6.62 o
 -12  -3   1       12.94       10.85      5.16 o
 -11  -3   1       17.19       20.43      3.84 o
 -10  -3   1        4.69       12.13      3.33 o
  -9  -3   1       25.42       26.55      2.78 o
  -8  -3   1       43.28       37.53      2.59 o
  -7  -3   1        0.73       -1.39      1.96 o
  -6  -3   1      245.90      258.31      4.20 o
  -5  -3   1        1.79        0.52      1.05 o
  -4  -3   1     1156.17     1266.88     13.31 o
  -3  -3   1      324.12      309.95      3.58 o
  -2  -3   1     2062.22     2115.27     20.66 o
  -1  -3   1      333.23      342.63      3.55 o
   0  -3   1     1649.13     1600.01     14.88 o
   1  -3   1     3780.79     3734.73     43.29 o
   2  -3   1     3128.10     3182.69     41.81 o
   3  -3   1     3949.32     3645.06     50.62 o
   4  -3   1      100.54       78.14      1.52 o
   5  -3   1       98.10      100.10      2.20 o
   6  -3   1       74.23       82.52      2.30 o
   7  -3   1      216.90      217.01      3.27 o
   8  -3   1        3.45        7.14      1.74 o
   9  -3   1      261.19      244.93      7.02 o
  10  -3   1       87.67       90.37      5.31 o
  11  -3   1       46.10       53.60      5.26 o
  12  -3   1       48.78       45.88      5.77 o
  13  -3   1        1.26        3.87      6.05 o
  14  -3   1        4.22       14.89      6.62 o
 -13  -2   1        1.78        0.33      6.08 o
 -12  -2   1       13.64       24.82      4.89 o
 -11  -2   1        2.73       -2.86      3.30 o
 -10  -2   1       47.87       39.70      3.38 o
  -9  -2   1        1.84        2.11      2.46 o
  -8  -2   1        0.11       -2.07      2.07 o
  -7  -2   1       84.70       96.50      2.73 o
  -6  -2   1       36.43       31.67      1.67 o
  -5  -2   1        3.75        4.94      0.83 o
  -4  -2   1     1919.25     1896.58     21.88 o
  -3  -2   1      548.43      519.10      4.72 o
  -2  -2   1     5573.44     5243.32     46.58 o
  -1  -2   1     4735.35     4420.61     36.65 o
   0  -2   1     4448.97     4190.30     35.94 o
   1  -2   1       10.59       14.37      0.68 o
   2  -2   1        4.07        4.22      0.51 o
   3  -2   1        4.95        7.54      0.51 o
   4  -2   1       92.87      100.44      1.62 o
   5  -2   1       14.21       11.56      0.90 o
   6  -2   1     1177.21     1198.96     13.17 o
   7  -2   1      331.79      306.40      3.99 o
   8  -2   1      258.07      246.90      4.06 o
   9  -2   1      235.93      255.86      5.29 o
  10  -2   1       76.16       93.98      4.48 o
  11  -2   1        7.24       10.44      4.79 o
  12  -2   1        4.39       12.12      5.23 o
  13  -2   1        6.99       10.27      5.89 o
  14  -2   1        0.00       -1.13      6.40 o
 -13  -1   1        8.10       -0.34      6.21 o
 -12  -1   1       27.48       19.49      4.56 o
 -11  -1   1        0.91        2.23      3.42 o
 -10  -1   1        1.70        2.02      3.03 o
  -9  -1   1       10.00       14.36      2.44 o
  -8  -1   1       51.44       50.68      3.24 o
  -7  -1   1        9.82       12.37      1.49 o
  -6  -1   1     1026.89     1067.07     13.50 o
  -5  -1   1      480.49      416.51      5.24 o
  -4  -1   1     1221.23     1112.63     12.15 o
  -3  -1   1     3715.94     3712.14     33.04 o
  -2  -1   1     6370.62     5874.56     54.13 o
  -1  -1   1      650.33      662.79      5.98 o
   0  -1   1      680.21      643.62     18.12 o
   1  -1   1     1222.38     1304.09     12.30 o
   2  -1   1      197.79      228.27      2.22 o
   3  -1   1       93.38       88.24      1.40 o
   4  -1   1      357.15      357.82      4.38 o
   5  -1   1      784.21      787.11      9.26 o
   6  -1   1     1434.73     1456.45     16.83 o
   7  -1   1     1199.15     1163.03     14.60 o
   8  -1   1       99.85       98.25      2.69 o
   9  -1   1        4.27        9.16      2.46 o
  10  -1   1       18.24       15.84      3.35 o
  11  -1   1       10.29        6.29      3.33 o
  12  -1   1        0.72       -0.10      4.17 o
  13  -1   1        2.55       -0.27      6.00 o
  14  -1   1        1.13        2.08      7.19 o
 -14   0   1        3.26        9.28      6.94 o
 -13   0   1        1.18       -1.17      8.88 o
 -12   0   1       18.14       12.22      4.51 o
 -11   0   1       16.78       17.18      3.25 o
 -10   0   1       20.62       26.31      3.24 o
  -9   0   1       18.64       26.22      2.53 o
  -8   0   1      484.56      482.11      6.80 o
  -7   0   1      489.66      494.19      6.31 o
  -6   0   1       37.28       28.58      1.14 o
  -5   0   1     1250.39     1240.47     14.31 o
  -4   0   1     2759.00     2775.79     31.42 o
  -3   0   1      728.56      801.36      8.24 o
  -2   0   1     9448.83     8439.42     75.00 o
  -1   0   1      160.36      151.91      1.66 o
   1   0   1     1248.10     1311.66     14.99 o
   2   0   1     5361.53     5146.34     49.47 o
   3   0   1     3235.91     3289.48     30.43 o
   4   0   1     2421.00     2524.73     25.77 o
   5   0   1      205.58      200.72      3.06 o
   6   0   1      708.84      648.99      9.15 o
   7   0   1      114.62      122.03      2.93 o
   8   0   1      176.70      191.12      3.96 o
   9   0   1       34.08       38.02      2.52 o
  10   0   1       72.11       56.81      3.43 o
  11   0   1        0.25       -2.36      3.14 o
  12   0   1        3.02        0.49      6.76 o
  13   0   1        8.23       17.52     11.28 o
 -14   1   1        1.67        3.61      6.82 o
 -13   1   1        0.44        4.26      5.73 o
 -12   1   1        0.16       -0.95      3.98 o
 -11   1   1        4.84       14.00      3.75 o
 -10   1   1      143.12      150.94      4.82 o
  -9   1   1      224.17      223.49      4.47 o
  -8   1   1      137.61      134.49      2.94 o
  -7   1   1      231.65      208.09      3.19 o
  -6   1   1      861.88      838.56      9.88 o
  -5   1   1        5.51        7.16      0.77 o
  -4   1   1      329.43      408.13      4.88 o
  -3   1   1     1565.96     1549.15     17.56 o
  -2   1   1     6006.63     5563.03     93.54 o
  -1   1   1        7.98       10.75      0.61 o
   0   1   1     3901.44     3548.03     48.24 o
   1   1   1     8071.54     6989.03     84.11 o
   2   1   1     1917.27     1833.61     17.77 o
   3   1   1      120.71      129.46      1.63 o
   4   1   1     1813.01     1873.88     27.53 o
   5   1   1      688.84      646.99      8.35 o
   6   1   1      184.83      188.96      3.49 o
   7   1   1        6.91        5.67      1.32 o
   8   1   1        0.31       -1.64      2.03 o
   9   1   1        0.30        1.75      3.04 o
  10   1   1      108.60      103.98      3.69 o
  11   1   1       13.86        7.66      3.45 o
  12   1   1        0.83       -4.64      4.64 o
  13   1   1        0.33       -3.21      6.25 o
 -14   2   1        2.09        1.84      6.29 o
 -13   2   1       14.21       21.48     15.04 o
 -12   2   1       20.25       25.13      5.29 o
 -11   2   1        6.13        6.24      3.91 o
 -10   2   1        4.65        6.18      3.86 o
  -9   2   1      432.76      409.56      7.15 o
  -8   2   1      565.17      549.59      6.89 o
  -7   2   1       22.54       17.70      1.13 o
  -6   2   1        1.13       -0.07      0.67 o
  -5   2   1      155.19      113.14      2.46 o
  -4   2   1     2770.56     2737.24     33.04 o
  -3   2   1      821.57      904.19      9.69 o
  -2   2   1     5070.01     5355.40     92.26 o
   0   2   1    16598.44    13299.79    151.37 o
   1   2   1     1943.74     2000.90     18.58 o
   2   2   1     9527.72     8651.90     99.15 o
   3   2   1      211.85      256.26      2.85 o
   4   2   1       35.82       42.86      1.22 o
   5   2   1      177.77      187.76      2.76 o
   6   2   1        3.40        3.89      1.68 o
   7   2   1        3.34       -1.03      1.93 o
   8   2   1       76.94       61.61      2.76 o
   9   2   1       10.32       10.86      2.50 o
  10   2   1      123.60      123.42      4.04 o
  11   2   1        2.44       -0.64      3.63 o
  12   2   1        0.11       -6.04      6.78 o
  13   2   1        0.29       -1.42      8.24 o
 -14   3   1        1.02        2.63      6.00 o
 -13   3   1        2.19        1.77      5.39 o
 -12   3   1       46.69       54.32      5.51 o
 -11   3   1       70.08       73.44      9.19 o
 -10   3   1       11.83        7.14      2.69 o
  -9   3   1       52.03       44.23      2.37 o
  -8   3   1        0.90        0.47      1.28 o
  -7   3   1       43.93       47.21      1.75 o
  -6   3   1      382.56      369.62      4.57 o
  -5   3   1        9.88        5.94      0.64 o
  -4   3   1       10.35       10.60      0.58 o
  -3   3   1     4613.08     4478.97     71.30 o
  -2   3   1    12393.36    10694.34    269.60 o
  -1   3   1     1125.74     1160.46     18.54 o
   0   3   1      344.27      349.49      3.64 o
   1   3   1      711.19      730.60      8.01 o
   2   3   1      200.03      209.64      2.48 o
   3   3   1       39.34       42.88      1.06 o
   4   3   1       34.38       36.32      1.49 o
   5   3   1       44.97       45.55      1.70 o
   6   3   1      164.87      148.94      3.06 o
   7   3   1       29.79       25.44      2.15 o
   8   3   1       93.20       96.11      3.24 o
   9   3   1       20.71       15.72      2.84 o
  10   3   1       25.31       32.94      3.27 o
  11   3   1        6.10        6.00      4.44 o
  12   3   1        1.24        1.01      4.98 o
  13   3   1        0.00        7.30      9.57 o
 -14   4   1        4.71       -4.53      5.54 o
 -13   4   1       19.71       22.92      5.31 o
 -12   4   1        1.29        0.75      4.55 o
 -11   4   1       62.37       53.86      3.92 o
 -10   4   1        7.26        5.64      2.57 o
  -9   4   1       47.97       48.48      2.60 o
  -8   4   1        3.71        3.03      1.16 o
  -7   4   1      132.98      132.77      2.18 o
  -6   4   1      828.97      763.43      8.86 o
  -5   4   1     2187.17     2141.39     28.18 o
  -4   4   1      720.54      719.12     11.79 o
  -3   4   1     2105.94     2071.70     38.60 o
  -2   4   1      809.39      878.92     16.59 o
  -1   4   1      264.48      294.10      4.40 o
   0   4   1       50.09       44.06      1.14 o
   1   4   1        5.43        8.00      0.59 o
   2   4   1      210.37      278.05      3.22 o
   3   4   1      214.05      225.47      2.83 o
   4   4   1      823.60      930.74     11.05 o
   5   4   1      102.55      104.69      4.11 o
   6   4   1      118.48      109.71      3.21 o
   7   4   1       71.00       63.33      2.71 o
   8   4   1       98.37      114.47      3.70 o
   9   4   1        0.41        1.33      2.91 o
  10   4   1        5.84        9.35      3.31 o
  11   4   1        0.90        1.87      4.48 o
  12   4   1        0.01        4.18      6.17 o
 -14   5   1        0.39       -9.24      9.94 o
 -13   5   1        7.52        9.21      4.25 o
 -12   5   1        0.01        0.23      4.70 o
 -11   5   1       17.73       21.99      2.85 o
 -10   5   1        0.45       -2.17      2.17 o
  -9   5   1       16.77       11.82      1.87 o
  -8   5   1      848.41      837.58     17.30 o
  -7   5   1      506.96      519.33      8.11 o
  -6   5   1      361.16      335.79      5.35 o
  -5   5   1      418.73      401.98      7.29 o
  -4   5   1       12.00       13.98      1.45 o
  -3   5   1     2048.88     2225.67     41.48 o
  -2   5   1      147.13      169.89      3.20 o
  -1   5   1        2.31        0.97      0.47 o
   0   5   1        3.12        2.16      0.45 o
   1   5   1      456.42      449.33      5.14 o
   2   5   1     1084.72     1127.17     11.74 o
   3   5   1      429.75      405.92      4.90 o
   4   5   1       26.41       28.12      1.41 o
   5   5   1       86.16       81.11      3.25 o
   6   5   1      282.06      252.86      5.13 o
   7   5   1       12.95       12.81      2.36 o
   8   5   1        0.16        2.17      2.52 o
   9   5   1        0.17        2.96      2.92 o
  10   5   1        0.20        1.35      4.59 o
  11   5   1        7.45        9.73      6.33 o
  12   5   1        1.09       -2.73      9.44 o
 -13   6   1        2.27       20.01      8.44 o
 -12   6   1        6.35       12.43      7.96 o
 -11   6   1        4.27        1.84      3.63 o
 -10   6   1      143.48      143.98      6.04 o
  -9   6   1      342.93      358.81     17.88 o
  -8   6   1       34.44       37.95      2.65 o
  -7   6   1      677.52      660.79     17.25 o
  -6   6   1      109.59      116.71      2.82 o
  -5   6   1       42.38       51.19      2.16 o
  -4   6   1      139.26      136.57      3.55 o
  -3   6   1      183.64      236.54      5.21 o
  -2   6   1      441.73      435.30      6.66 o
  -1   6   1      464.04      530.72      6.30 o
   0   6   1       52.42       49.08      1.19 o
   1   6   1      759.58      693.19      7.73 o
   2   6   1      188.81      173.42      2.57 o
   3   6   1      345.21      351.58      4.45 o
   4   6   1      250.15      235.73      3.93 o
   5   6   1        2.13        1.57      1.90 o
   6   6   1       16.95       11.52      2.29 o
   7   6   1       76.58       61.51      3.16 o
   8   6   1       26.75       23.64      3.35 o
   9   6   1       21.99       24.92      5.48 o
  10   6   1        2.36        1.32      5.13 o
  11   6   1        0.30        5.25      6.43 o
 -13   7   1       18.30       25.30      9.00 o
 -12   7   1        4.72        2.54      5.08 o
 -11   7   1        1.32        5.34      3.80 o
 -10   7   1       84.73       88.57      4.66 o
  -9   7   1      413.59      397.33     10.85 o
  -8   7   1      116.86      128.40      7.45 o
  -7   7   1        5.42        6.74      1.92 o
  -6   7   1        8.60        9.67      1.88 o
  -5   7   1       20.90       30.42      2.49 o
  -4   7   1      363.54      366.72      7.72 o
  -3   7   1       70.12       65.36      1.86 o
  -2   7   1       37.97       35.47      1.02 o
  -1   7   1      321.47      338.27      4.96 o
   0   7   1      598.91      583.74      8.91 o
   1   7   1     1262.21     1230.23     14.24 o
   2   7   1       30.52       27.91      1.32 o
   3   7   1       12.79       12.96      1.47 o
   4   7   1        8.29        2.50      1.93 o
   5   7   1      155.39      124.80      4.25 o
   6   7   1        3.52       10.07      2.86 o
   7   7   1       31.88       24.51      3.33 o
   8   7   1        2.99       -0.64      3.80 o
   9   7   1        4.64       12.65      4.71 o
  10   7   1       13.58       21.62      5.47 o
 -13   8   1       23.79       45.11      9.21 o
 -12   8   1       24.19       19.60      4.62 o
 -11   8   1        1.65        4.63      3.83 o
 -10   8   1       13.40        9.48      3.42 o
  -9   8   1       49.45       51.36      3.42 o
  -8   8   1        3.34        1.56      3.06 o
  -7   8   1       18.38       20.78      2.24 o
  -6   8   1      157.32      140.58      4.89 o
  -5   8   1      183.34      162.42      3.73 o
  -4   8   1       50.35       45.63      2.13 o
  -3   8   1      397.76      407.27      6.55 o
  -2   8   1      561.33      564.22      8.81 o
  -1   8   1       70.60       70.02      2.12 o
   0   8   1        3.21        2.50      1.55 o
   1   8   1     1172.68     1103.10     14.88 o
   2   8   1        6.28       12.01      1.54 o
   3   8   1       36.52       45.92      3.32 o
   4   8   1        3.48        0.34      2.35 o
   5   8   1       12.88       18.58      2.83 o
   6   8   1        5.48        3.36      3.02 o
   7   8   1        3.07        5.89      4.04 o
   8   8   1        8.45       19.28      5.88 o
   9   8   1        0.16        8.64      9.66 o
 -12   9   1       10.43        6.03      4.50 o
 -11   9   1        2.26       -2.07      3.86 o
 -10   9   1        0.94       -0.82      3.48 o
  -9   9   1        0.20       -1.45      3.02 o
  -8   9   1        2.97        0.50      2.94 o
  -7   9   1       21.35       22.19      2.42 o
  -6   9   1      115.83       98.88      4.83 o
  -5   9   1      374.65      365.98      8.13 o
  -4   9   1      198.11      191.46      4.05 o
  -3   9   1      143.93      137.31      3.65 o
  -2   9   1       96.79       94.77      3.22 o
  -1   9   1       27.76       22.85      2.33 o
   0   9   1       17.74       26.29      2.50 o
   1   9   1       40.97       33.67      2.89 o
   2   9   1       27.10       23.58      2.49 o
   3   9   1        7.06       10.32      2.13 o
   4   9   1       34.84       41.36      3.35 o
   5   9   1       31.17       35.26      3.64 o
   6   9   1        1.70        1.95      3.74 o
   7   9   1        0.79       -5.37      5.77 o
   8   9   1        0.72        1.34      8.04 o
   9   9   1       16.53       20.04     10.75 o
 -12  10   1        0.61       -4.61      4.61 o
 -11  10   1        1.67        1.49      4.03 o
 -10  10   1        1.93        3.68      3.63 o
  -9  10   1       66.73       73.10      4.99 o
  -8  10   1       24.23       19.16      2.91 o
  -7  10   1       37.19       37.05      2.78 o
  -6  10   1      171.38      172.61      4.39 o
  -5  10   1       91.45       79.98      3.99 o
  -4  10   1       60.58       60.33      2.58 o
  -3  10   1       15.36       16.81      2.28 o
  -2  10   1        5.19        3.98      2.21 o
  -1  10   1       21.09       16.70      2.48 o
   0  10   1        2.91       -1.02      2.70 o
   1  10   1        1.09        1.13      3.31 o
   2  10   1      101.24      119.34      6.64 o
   3  10   1       13.05       25.17      6.50 o
   4  10   1        0.37        5.65      4.50 o
   5  10   1       58.16       73.34      4.36 o
   6  10   1        0.70        4.40      3.96 o
   7  10   1        0.10       -7.12      9.12 o
 -11  11   1       21.84       23.86      4.36 o
 -10  11   1        1.71       -0.68      3.78 o
  -9  11   1       29.92       33.81      3.61 o
  -8  11   1       56.94       64.33      3.61 o
  -7  11   1       11.23       13.58      2.84 o
  -6  11   1       34.44       37.77      2.76 o
  -5  11   1       36.85       33.16      2.65 o
  -4  11   1        1.93        0.23      2.38 o
  -3  11   1        2.20        0.03      2.49 o
  -2  11   1        0.07       -2.43      2.59 o
  -1  11   1        6.05       12.80      2.72 o
   0  11   1       16.66       26.51      3.40 o
   1  11   1       46.90       49.30      3.88 o
   2  11   1       14.00       11.92      6.49 o
   3  11   1        0.31       -6.70      6.70 o
   4  11   1        0.16        6.41      8.04 o
   5  11   1        4.38       -0.23      8.67 o
   6  11   1        0.13       -2.11      9.32 o
 -10  12   1       43.76       46.96      4.33 o
  -9  12   1        0.88        3.43      3.56 o
  -8  12   1       10.18       11.82      3.39 o
  -7  12   1       17.51       17.62      3.20 o
  -6  12   1        0.80        3.98      2.78 o
  -5  12   1        0.62        6.32      3.62 o
  -4  12   1        2.59        1.64      2.76 o
  -3  12   1       20.67       17.65      3.00 o
  -2  12   1        1.52        0.81      3.11 o
  -1  12   1        6.47        8.33      3.21 o
   0  12   1       54.46       62.84      5.26 o
   1  12   1        0.70        1.94      6.92 o
   2  12   1        1.44       11.26      7.24 o
   3  12   1        4.56       -1.42      8.04 o
   4  12   1        3.94        5.04      8.55 o
   5  12   1        5.73        6.44      9.51 o
  -8  13   1        0.04       -3.07      3.07 o
  -7  13   1        1.07        5.90      3.38 o
  -6  13   1        2.49       -3.12      3.12 o
  -5  13   1       20.81       24.79      3.57 o
  -4  13   1        3.70        3.40      3.22 o
  -3  13   1       27.13       27.28      3.53 o
  -2  13   1        2.10        2.97      3.42 o
  -1  13   1        1.94       -2.94      3.49 o
   0  13   1       34.00       25.43      5.69 o
   1  13   1        5.70        3.20      7.67 o
   2  13   1        0.50        2.19      7.87 o
   3  13   1        0.10        8.38      8.63 o
  -6  14   1       57.59       66.62      6.95 o
  -5  14   1        8.51        7.23      3.56 o
  -4  14   1        1.70        1.49      3.60 o
  -3  14   1        0.84        2.12      3.69 o
  -2  14   1        3.93        1.91      3.89 o
  -1  14   1        0.42       -4.09      8.74 o
   0  14   1        0.17       -1.18      6.31 o
   0 -14   2        5.11        7.86      8.33 o
   1 -14   2        1.56       -1.06      8.38 o
   2 -14   2        4.62       -0.45      8.15 o
   3 -14   2       22.49       15.81      8.00 o
   4 -14   2       42.10       38.10      8.09 o
   5 -14   2        1.82        8.89      8.06 o
   6 -14   2        1.08        4.05      7.81 o
  -3 -13   2        0.35        1.52      5.68 o
  -2 -13   2       10.44        6.94      5.26 o
  -1 -13   2        3.50        5.16      4.16 o
   0 -13   2        5.97       10.30      5.79 o
   1 -13   2        2.39        5.57      5.41 o
   2 -13   2       31.19       31.09      5.45 o
   3 -13   2       12.85       12.29      4.42 o
   4 -13   2       84.85       84.87      4.44 o
   5 -13   2       20.68       20.08      3.78 o
   6 -13   2        6.34        4.66      4.16 o
   7 -13   2       33.36       35.02      4.66 o
   8 -13   2       13.82       13.33      5.67 o
  -5 -12   2        4.40        6.00      6.27 o
  -4 -12   2        4.82       12.60      5.95 o
  -3 -12   2        3.10       -5.22      5.22 o
  -2 -12   2        0.37        2.86     11.50 o
  -1 -12   2        5.63        3.86      4.35 o
   0 -12   2       39.37       35.60      4.90 o
   1 -12   2       21.54       23.96      4.13 o
   2 -12   2       23.80       18.01      3.33 o
   3 -12   2       64.89       65.43      3.86 o
   4 -12   2        0.85       -3.06      3.06 o
   5 -12   2       70.14       69.26      3.82 o
   6 -12   2       64.02       64.31      4.45 o
   7 -12   2       19.31       13.91      3.53 o
   8 -12   2        8.51        9.02      3.61 o
   9 -12   2        3.62        4.48      4.44 o
  10 -12   2        8.54       12.49      8.15 o
  -7 -11   2        0.26       -9.01      9.01 o
  -6 -11   2        4.51        4.45      6.15 o
  -5 -11   2        0.39        4.83      5.87 o
  -4 -11   2        0.29        3.12      4.43 o
  -3 -11   2       48.85       52.90      3.79 o
  -2 -11   2       17.75       14.69      4.52 o
  -1 -11   2       11.72       12.62      3.98 o
   0 -11   2       28.52       30.83      2.95 o
   1 -11   2       22.62       29.08      2.57 o
   2 -11   2       77.75       89.26      2.90 o
   3 -11   2       38.69       45.35      3.26 o
   4 -11   2       99.04      102.76      3.89 o
   5 -11   2        0.40       -0.66      2.81 o
   6 -11   2       59.92       63.22      3.46 o
   7 -11   2        0.35       -1.36      3.50 o
   8 -11   2       71.32       77.11      4.60 o
   9 -11   2       14.72       25.29      4.34 o
  10 -11   2        3.33        6.44      5.54 o
  11 -11   2       49.17       62.93      9.55 o
  -8 -10   2        0.53        8.43      6.79 o
  -7 -10   2        5.02        6.65      6.35 o
  -6 -10   2        0.02        1.87      5.67 o
  -5 -10   2       30.26       32.73      8.85 o
  -4 -10   2        1.15        0.28      3.65 o
  -3 -10   2       25.72       27.45      3.47 o
  -2 -10   2       25.73       35.46      4.72 o
  -1 -10   2        1.22       -2.35      2.54 o
   0 -10   2      118.69      114.42      3.88 o
   1 -10   2      415.35      420.70      7.37 o
   2 -10   2       18.37       21.82      2.10 o
   3 -10   2       57.37       50.99      3.03 o
   4 -10   2       89.61       84.03      3.30 o
   5 -10   2       30.07       31.84      2.48 o
   6 -10   2        4.72        6.85      3.03 o
   7 -10   2      105.72      114.23      4.59 o
   8 -10   2       56.51       60.95      4.23 o
   9 -10   2       98.19       94.36      4.82 o
  10 -10   2       49.74       56.78      4.80 o
  11 -10   2       14.41       23.45      8.81 o
  12 -10   2        3.12       -4.01      9.29 o
  -9  -9   2        0.04        3.69      7.06 o
  -8  -9   2        0.02       -6.26      6.26 o
  -7  -9   2       12.74        7.69      4.53 o
  -6  -9   2        1.43        3.21      3.36 o
  -5  -9   2       92.68       89.79      6.03 o
  -4  -9   2       11.68       20.07      2.98 o
  -3  -9   2        0.99        3.48      2.53 o
  -2  -9   2      314.64      320.05      5.51 o
  -1  -9   2       82.40       89.39      2.57 o
   0  -9   2       61.84       52.27      2.68 o
   1  -9   2        3.30        2.03      3.41 o
   2  -9   2      107.71      113.20      4.33 o
   3  -9   2      545.90      486.79      7.93 o
   4  -9   2       87.74       99.74      3.11 o
   5  -9   2       25.24       34.11      2.08 o
   6  -9   2      507.52      474.36     10.45 o
   7  -9   2      172.09      174.52      5.67 o
   8  -9   2      100.38      107.17      4.55 o
   9  -9   2       44.04       46.05      4.59 o
  10  -9   2        7.57       13.32      4.09 o
  11  -9   2       10.84        8.47      7.72 o
  12  -9   2        0.86       -8.29      8.29 o
 -10  -8   2        0.28       -6.55      6.55 o
  -9  -8   2        0.62       -1.11      4.97 o
  -8  -8   2        1.75       -0.11      5.26 o
  -7  -8   2        4.18        0.17      3.45 o
  -6  -8   2       53.43       53.70      3.61 o
  -5  -8   2      102.99       91.92      3.75 o
  -4  -8   2        3.64        7.58      2.60 o
  -3  -8   2        5.21        7.32      1.84 o
  -2  -8   2       31.41       28.43      1.77 o
  -1  -8   2        2.59        2.83      1.38 o
   0  -8   2      321.99      328.92      5.21 o
   1  -8   2      530.80      546.87      6.84 o
   2  -8   2      441.01      439.01      5.62 o
   3  -8   2      297.28      294.38      4.39 o
   4  -8   2      654.79      631.75      8.17 o
   5  -8   2      553.73      546.68      7.71 o
   6  -8   2       64.72       57.71      2.58 o
   7  -8   2       90.37       84.98      3.67 o
   8  -8   2       67.89       66.90      3.75 o
   9  -8   2        9.65        7.28      3.51 o
  10  -8   2        6.96        5.21      3.87 o
  11  -8   2        9.41       17.19      8.07 o
  12  -8   2       23.77       29.10      9.21 o
  13  -8   2        6.40        0.45      9.77 o
 -10  -7   2        1.15       -2.33      5.95 o
  -9  -7   2        6.72        2.54      6.29 o
  -8  -7   2        0.49       -1.10      3.48 o
  -7  -7   2        2.85        1.16      3.03 o
  -6  -7   2       17.12       22.75      2.63 o
  -5  -7   2      378.68      387.04      7.09 o
  -4  -7   2        0.60        4.15      2.02 o
  -3  -7   2      230.63      200.18      3.61 o
  -2  -7   2       79.86       95.87      4.49 o
  -1  -7   2     1237.63     1256.01     13.85 o
   0  -7   2      128.55      136.65      2.45 o
   1  -7   2        7.20        7.43      1.08 o
   2  -7   2     1753.18     1755.74     20.19 o
   3  -7   2     1155.10     1168.84     12.20 o
   4  -7   2       93.41       78.34      1.63 o
   5  -7   2      818.36      743.74      9.50 o
   6  -7   2      237.99      223.79      3.73 o
   7  -7   2      300.47      309.99      5.85 o
   8  -7   2       32.47       26.72      2.65 o
   9  -7   2        0.48        1.90      2.37 o
  10  -7   2       54.00       55.93      3.19 o
  11  -7   2       21.11       18.42      4.87 o
  12  -7   2       17.91       19.27      4.36 o
  13  -7   2       37.98       53.09      9.83 o
 -11  -6   2        0.49        8.73      6.18 o
 -10  -6   2        0.29        1.29     17.31 o
  -9  -6   2        0.56        5.31      3.50 o
  -8  -6   2       19.36       25.20      3.05 o
  -7  -6   2        4.00        5.57      2.58 o
  -6  -6   2       43.12       39.45      2.64 o
  -5  -6   2       12.64       11.00      2.18 o
  -4  -6   2      283.10      283.38      4.51 o
  -3  -6   2      455.01      435.79      6.09 o
  -2  -6   2      195.16      190.66      3.07 o
  -1  -6   2      160.00      167.14      3.00 o
   0  -6   2      810.63      790.86      9.39 o
   1  -6   2     2013.75     2058.65     22.27 o
   2  -6   2       73.23       61.65      1.31 o
   3  -6   2      988.42      974.18     12.19 o
   4  -6   2      916.53      875.81     10.29 o
   5  -6   2       15.38       28.33      1.10 o
   6  -6   2       20.78       30.08      1.98 o
   7  -6   2      405.44      411.16      6.77 o
   8  -6   2       75.19       78.55      2.96 o
   9  -6   2       20.10       21.49      2.70 o
  10  -6   2      116.99      113.60      4.09 o
  11  -6   2       70.83       75.33      5.38 o
  12  -6   2       17.25       26.44      5.25 o
  13  -6   2       14.84       15.25      5.50 o
 -12  -5   2        5.24        4.00      7.53 o
 -11  -5   2        1.47        5.93      5.14 o
 -10  -5   2        2.84        2.01      4.23 o
  -9  -5   2        3.10        2.29      2.99 o
  -8  -5   2        2.74       -1.62      2.64 o
  -7  -5   2        0.51        0.52      2.81 o
  -6  -5   2      180.17      181.09      4.37 o
  -5  -5   2      154.65      149.08      3.36 o
  -4  -5   2       31.31       32.64      1.80 o
  -3  -5   2      154.90      143.15      2.72 o
  -2  -5   2     1030.44     1020.63     11.33 o
  -1  -5   2     3363.90     3395.11     34.58 o
   0  -5   2      425.94      413.15      4.95 o
   1  -5   2      368.19      324.52      3.65 o
   2  -5   2      651.46      691.76      7.33 o
   3  -5   2      636.87      736.35      9.29 o
   4  -5   2        6.84        3.04      0.79 o
   5  -5   2       46.57       60.45      1.45 o
   6  -5   2      255.69      255.09      3.83 o
   7  -5   2      859.11      851.08     10.89 o
   8  -5   2      257.07      244.42      6.06 o
   9  -5   2      131.84      130.04      4.29 o
  10  -5   2       43.80       53.62      3.94 o
  11  -5   2       37.92       51.17      7.93 o
  12  -5   2       36.51       48.60      6.27 o
  13  -5   2        0.51       -4.76      5.71 o
  14  -5   2        1.48       10.26     10.18 o
 -12  -4   2        5.93        7.43      8.92 o
 -11  -4   2        1.91        2.65      4.79 o
 -10  -4   2        2.00        4.57      3.46 o
  -9  -4   2       11.34       16.83      2.90 o
  -8  -4   2       15.21       11.23      2.51 o
  -7  -4   2        0.90        2.99      2.23 o
  -6  -4   2      176.71      185.08      4.19 o
  -5  -4   2      253.55      255.64      4.14 o
  -4  -4   2      963.79      929.58     14.80 o
  -3  -4   2      573.22      535.88      8.15 o
  -2  -4   2     2034.57     2115.83     20.68 o
  -1  -4   2      656.34      669.26      7.09 o
   0  -4   2      743.46      969.68      9.61 o
   1  -4   2        4.23       11.74      0.76 o
   2  -4   2      334.59      366.15      4.49 o
   3  -4   2      621.99      688.60      8.71 o
   4  -4   2     1220.82     1278.11     15.88 o
   5  -4   2      801.64      760.10     10.46 o
   6  -4   2      610.33      592.76      7.26 o
   7  -4   2      365.01      372.53      4.96 o
   8  -4   2      331.80      313.75      5.76 o
   9  -4   2      324.48      319.73      6.94 o
  10  -4   2       12.86       23.01      4.37 o
  11  -4   2       17.38        6.24      4.75 o
  12  -4   2       17.86       26.74      5.53 o
  13  -4   2        0.37        5.82      5.91 o
  14  -4   2        6.87       13.94     11.69 o
 -13  -3   2        0.59       -1.69      6.31 o
 -12  -3   2        1.00       -0.16      4.77 o
 -11  -3   2        0.03        2.52      3.63 o
 -10  -3   2        8.56        6.96      3.43 o
  -9  -3   2       22.34       27.48      2.88 o
  -8  -3   2       21.99       26.30      2.46 o
  -7  -3   2      118.30      124.03      3.55 o
  -6  -3   2      958.28      962.61     12.49 o
  -5  -3   2       81.57       78.06      1.80 o
  -4  -3   2      336.15      318.97      4.33 o
  -3  -3   2      456.65      446.89      4.96 o
  -2  -3   2      152.60      165.53      4.03 o
  -1  -3   2      321.54      330.03      3.33 o
   0  -3   2      801.29      898.94      9.33 o
   1  -3   2     1537.28     1688.65     17.31 o
   2  -3   2     1534.23     1570.91     19.33 o
   3  -3   2      553.52      539.40      6.90 o
   4  -3   2     1070.04     1066.42     11.72 o
   5  -3   2     2873.57     2927.70     33.47 o
   6  -3   2      602.56      583.61      7.17 o
   7  -3   2      568.46      550.15      6.91 o
   8  -3   2       20.43       23.63      2.07 o
   9  -3   2       38.56       31.76      2.83 o
  10  -3   2       56.24       58.87      4.71 o
  11  -3   2       29.16       20.24      5.03 o
  12  -3   2        3.08       -0.02      6.31 o
  13  -3   2        0.55        3.46      6.11 o
  14  -3   2        5.19       13.36      6.89 o
 -13  -2   2        6.47       11.91      6.54 o
 -12  -2   2        8.63        8.21      5.78 o
 -11  -2   2        5.42        7.66      4.86 o
 -10  -2   2       18.53       20.91      3.29 o
  -9  -2   2       15.16       17.59      2.68 o
  -8  -2   2      206.18      191.02      4.54 o
  -7  -2   2       36.54       32.24      1.80 o
  -6  -2   2      747.27      732.97      9.61 o
  -5  -2   2      108.38      107.49      2.31 o
  -4  -2   2        2.32        2.19      0.71 o
  -3  -2   2      365.44      362.74      3.85 o
  -2  -2   2      941.86     1008.36      8.83 o
  -1  -2   2     2461.30     2569.89     22.87 o
   0  -2   2      914.79      979.06      8.54 o
   1  -2   2     1463.70     1535.19     14.40 o
   2  -2   2     5122.08     5045.59     53.95 o
   3  -2   2     1084.68     1033.34     12.06 o
   4  -2   2     3204.10     3187.47     36.34 o
   5  -2   2      851.14      894.54     10.56 o
   6  -2   2        5.66        3.54      1.03 o
   7  -2   2        9.36        5.94      1.34 o
   8  -2   2       23.82       30.30      2.12 o
   9  -2   2        0.33        2.59      2.87 o
  10  -2   2       62.90       51.55      4.86 o
  11  -2   2        4.55        5.13      4.74 o
  12  -2   2       29.07       26.33      5.70 o
  13  -2   2       26.63       21.70      6.31 o
  14  -2   2        0.15        1.24      7.73 o
 -13  -1   2        0.56       -6.23      6.23 o
 -12  -1   2       28.36       25.06      4.40 o
 -11  -1   2        6.44        5.80      3.31 o
 -10  -1   2       84.13       81.34      3.67 o
  -9  -1   2       30.90       22.47      2.41 o
  -8  -1   2       16.27       14.93      1.76 o
  -7  -1   2       62.81       62.64      1.94 o
  -6  -1   2      149.73      146.86      4.60 o
  -5  -1   2       15.57       15.87      0.95 o
  -4  -1   2       85.42       97.62      2.10 o
  -3  -1   2      978.41     1001.02      9.91 o
  -2  -1   2    11448.87     9429.19     80.72 o
  -1  -1   2     1450.26     1452.94     12.55 o
   0  -1   2     1688.57     1731.41     16.13 o
   1  -1   2       24.79       26.43      0.58 o
   2  -1   2     3688.53     3586.85     33.44 o
   3  -1   2     4230.96     4071.79     39.50 o
   4  -1   2      490.33      532.42      6.42 o
   5  -1   2       70.26      102.75      1.94 o
   6  -1   2      260.45      269.10      4.05 o
   7  -1   2       30.16       30.26      1.88 o
   8  -1   2       45.42       40.98      2.36 o
   9  -1   2      113.07      111.91      6.03 o
  10  -1   2       49.90       50.23      9.43 o
  11  -1   2       64.96       73.12      5.95 o
  12  -1   2        0.44       -4.06      4.45 o
  13  -1   2        0.55       -2.73      6.26 o
  14  -1   2       11.10       17.08      6.64 o
 -14   0   2        0.86       -6.65      6.65 o
 -13   0   2       10.51       -0.15      6.07 o
 -12   0   2       20.44       24.19      6.70 o
 -11   0   2       10.08       10.62      6.06 o
 -10   0   2       40.16       34.56      3.13 o
  -9   0   2       42.63       39.11      3.98 o
  -8   0   2        0.12        0.48      1.56 o
  -7   0   2       60.40       68.23      1.98 o
  -6   0   2      151.10      179.26      2.63 o
  -5   0   2      858.97      931.40     10.27 o
  -4   0   2       14.52       12.15      0.84 o
  -3   0   2      294.45      289.30      3.34 o
  -2   0   2    18689.53    14352.96    127.51 o
  -1   0   2     1719.37     1830.90     15.81 o
   0   0   2     2867.54     3052.91     25.75 o
   1   0   2      992.76     1026.50     10.09 o
   2   0   2      310.74      285.99      3.15 o
   3   0   2       15.46       16.07      1.09 o
   4   0   2       20.63       46.29      1.23 o
   5   0   2       44.37       37.49      1.53 o
   6   0   2      485.54      514.68      8.17 o
   7   0   2      173.14      158.01      3.42 o
   8   0   2      637.47      593.85     10.68 o
   9   0   2       25.21       24.04      2.82 o
  10   0   2        1.25        0.17      5.47 o
  11   0   2       19.86       19.36      4.20 o
  12   0   2       30.02       33.67      4.82 o
  13   0   2        0.04        1.09      6.00 o
 -14   1   2        0.18        2.49      6.37 o
 -13   1   2        3.46        0.63      5.79 o
 -12   1   2       18.33       10.46      8.90 o
 -11   1   2       21.46       22.89      3.75 o
 -10   1   2        0.18        0.81      2.98 o
  -9   1   2       76.83       89.64      2.71 o
  -8   1   2       27.94       34.25      1.58 o
  -7   1   2      185.86      210.09      2.98 o
  -6   1   2     1021.14     1039.33     12.10 o
  -5   1   2       13.15       10.71      3.50 o
  -4   1   2      807.08      741.11      9.21 o
  -3   1   2     6325.92     6069.58     72.97 o
  -2   1   2    18046.65    14408.00    139.16 o
  -1   1   2       29.60       29.62      0.44 o
   0   1   2     4475.07     4282.02     46.42 o
   1   1   2      553.61      602.92      5.99 o
   2   1   2      514.02      509.48      5.15 o
   3   1   2       73.13       72.37      1.44 o
   4   1   2      815.64      734.81      8.76 o
   5   1   2       82.45       88.80      2.54 o
   6   1   2      525.83      532.49      7.73 o
   7   1   2      282.37      255.89      4.57 o
   8   1   2      402.26      397.06      7.06 o
   9   1   2       44.10       54.96      2.98 o
  10   1   2       22.27       20.68      3.39 o
  11   1   2        4.35        0.97      4.11 o
  12   1   2        2.97        7.52      5.38 o
  13   1   2        0.05       -3.38      6.24 o
 -14   2   2        0.46       -6.10      6.10 o
 -13   2   2        1.27       10.55     10.81 o
 -12   2   2        3.98        2.00      5.01 o
 -11   2   2        0.33       -3.09      4.25 o
 -10   2   2        0.35        0.36      2.33 o
  -9   2   2      153.70      163.31      4.06 o
  -8   2   2      549.83      555.09      8.05 o
  -7   2   2      102.53      104.60      2.10 o
  -6   2   2      297.31      276.21      3.61 o
  -5   2   2     4611.61     4324.32     52.08 o
  -4   2   2      381.01      381.36      4.49 o
  -3   2   2       53.19       82.03      1.35 o
  -2   2   2      697.98      814.98     13.44 o
  -1   2   2     3813.58     3677.55     60.05 o
   0   2   2      449.64      528.77      5.77 o
   1   2   2       95.30      108.90      2.16 o
   2   2   2     1298.14     1263.25     14.54 o
   3   2   2      802.21      771.82      8.55 o
   4   2   2     2230.49     2283.32     30.18 o
   5   2   2      320.67      312.04      5.50 o
   6   2   2      357.05      346.65      4.94 o
   7   2   2        8.22        7.02      1.92 o
   8   2   2       92.31       94.57      4.17 o
   9   2   2       19.43       17.64      2.65 o
  10   2   2       32.70       30.51      3.19 o
  11   2   2        0.08       -0.61      4.37 o
  12   2   2        0.12       -5.72      5.72 o
  13   2   2        0.36       -5.77      6.79 o
 -14   3   2        0.08       -1.71      8.36 o
 -13   3   2        0.16       -3.34      5.13 o
 -12   3   2       10.24       13.71      4.81 o
 -11   3   2        7.24       13.10      4.25 o
 -10   3   2       59.10       66.83      3.85 o
  -9   3   2      222.74      225.90      5.26 o
  -8   3   2      381.90      381.74      5.74 o
  -7   3   2      786.17      740.90      8.75 o
  -6   3   2        7.12        8.82      1.60 o
  -5   3   2        9.17       11.16      0.79 o
  -4   3   2     1868.01     2195.85     40.33 o
  -3   3   2        1.92        1.27      0.48 o
  -2   3   2     1652.80     1639.19     38.14 o
  -1   3   2      942.54     1147.29     21.28 o
   0   3   2     1741.93     1778.78     19.12 o
   1   3   2     4231.94     4303.99     49.16 o
   2   3   2     3860.62     3914.87     41.82 o
   4   3   2      139.97       96.95      2.05 o
   5   3   2      276.98      279.42      6.30 o
   6   3   2      169.00      163.89      3.20 o
   7   3   2       24.79       23.28      3.16 o
   8   3   2       15.26       10.07      2.40 o
   9   3   2        0.06        2.04      2.62 o
  10   3   2        4.28       -0.78      3.06 o
  11   3   2        0.47        7.09      5.69 o
  12   3   2       12.34        9.22      9.96 o
 -14   4   2        5.68        8.87      5.28 o
 -13   4   2        7.26       11.75      4.96 o
 -12   4   2       21.16       29.21      4.59 o
 -11   4   2       51.77       61.57      4.17 o
 -10   4   2       21.05       20.54      4.63 o
  -9   4   2      249.18      244.34      5.44 o
  -8   4   2       25.93       30.10      1.27 o
  -7   4   2      172.36      161.01      3.26 o
  -6   4   2      387.84      367.61      5.77 o
  -5   4   2        6.36       16.56      2.48 o
  -4   4   2     1498.83     1480.73     27.27 o
  -3   4   2      492.58      406.99     14.54 o
  -2   4   2       91.63       64.04      4.19 o
  -1   4   2     3820.63     3922.53     71.90 o
   0   4   2      101.79       98.69      1.43 o
   1   4   2     1156.75     1130.52     13.19 o
   2   4   2     2351.54     2489.75     25.45 o
   3   4   2       41.47       32.95      1.11 o
   4   4   2       24.43       14.14      1.30 o
   5   4   2        9.18        7.15      1.35 o
   6   4   2        0.38        1.07      1.82 o
   7   4   2        1.41        0.68      2.27 o
   8   4   2        2.13        3.34      2.38 o
   9   4   2       18.04       12.21      3.04 o
  10   4   2       35.52       37.82      4.07 o
  11   4   2        1.53        4.53      7.52 o
  12   4   2        7.80       15.05      9.69 o
 -14   5   2        0.25        0.79      9.24 o
 -13   5   2        6.30       -5.75      8.72 o
 -12   5   2       10.98       11.00      7.86 o
 -11   5   2       74.99       75.75      4.44 o
 -10   5   2      114.60      107.63      4.38 o
  -9   5   2       22.52       15.46      3.13 o
  -8   5   2        0.48        1.97      3.07 o
  -7   5   2       78.52       63.95      2.93 o
  -6   5   2      358.47      341.12      5.32 o
  -5   5   2       34.74       58.80      3.40 o
  -4   5   2      183.10      152.00      3.87 o
  -3   5   2     2581.62     2543.18     41.38 o
  -2   5   2      677.42      613.65     10.08 o
  -1   5   2     1244.30     1373.52     22.15 o
   0   5   2     1059.95     1171.91     13.45 o
   1   5   2      131.27      119.18      1.78 o
   2   5   2        3.02        1.81      0.82 o
   3   5   2       63.91       55.01      1.39 o
   4   5   2        4.32        2.65      1.21 o
   5   5   2       21.52       32.13      2.54 o
   6   5   2       59.02       61.99      2.65 o
   7   5   2       60.96       63.90      2.92 o
   8   5   2       40.35       46.62      3.10 o
   9   5   2        9.64        3.59      3.50 o
  10   5   2        9.42        7.90      5.42 o
  11   5   2        1.71       -3.81      8.64 o
 -13   6   2        0.35        9.21      8.80 o
 -12   6   2       17.63       17.13      5.38 o
 -11   6   2      119.14      111.18      4.88 o
 -10   6   2       61.86       62.07      3.77 o
  -9   6   2       32.84       33.51      2.88 o
  -8   6   2       12.15       10.03      2.23 o
  -7   6   2       35.40       32.39      2.04 o
  -6   6   2      317.04      317.04      8.04 o
  -5   6   2      623.87      582.76     11.46 o
  -4   6   2      136.25      111.84      2.99 o
  -3   6   2     1645.22     1695.25     31.80 o
  -2   6   2      426.87      470.76      7.13 o
  -1   6   2      495.51      509.08      6.97 o
   0   6   2        0.94        1.16      0.95 o
   1   6   2       13.63       17.13      1.18 o
   2   6   2        0.54       -0.37      0.58 o
   3   6   2       29.60       40.98      1.37 o
   4   6   2       90.38       87.88      2.32 o
   5   6   2       24.12       26.78      2.02 o
   6   6   2        1.22       -0.84      2.58 o
   7   6   2      109.32       96.46      3.94 o
   8   6   2       30.24       30.50      3.60 o
   9   6   2        2.12        0.58      4.50 o
  10   6   2        0.02        9.57      5.93 o
  11   6   2        3.16        3.79      9.23 o
 -13   7   2        0.04       -6.25      8.77 o
 -12   7   2        1.91       -0.77      4.20 o
 -11   7   2        0.15       -3.58      3.58 o
 -10   7   2       10.80        2.82      3.14 o
  -9   7   2       82.31       82.77      5.13 o
  -8   7   2      207.83      198.38     10.52 o
  -7   7   2      206.47      199.75      6.07 o
  -6   7   2      492.58      484.33      9.92 o
  -5   7   2      438.10      425.28      8.77 o
  -4   7   2       14.14       14.01      1.53 o
  -3   7   2       41.74       43.48      1.69 o
  -2   7   2       42.64       50.46      2.03 o
  -1   7   2      312.08      318.26      5.11 o
   0   7   2       15.86       24.61      1.38 o
   1   7   2      232.04      256.40      3.83 o
   2   7   2      169.53      168.48      2.96 o
   3   7   2       48.20       54.41      1.98 o
   4   7   2        1.52       -1.71      1.71 o
   5   7   2      153.10      135.48      4.38 o
   6   7   2       17.69       11.15      2.73 o
   7   7   2        1.14       -1.87      3.22 o
   8   7   2       17.46       11.72      4.23 o
   9   7   2        0.06       -1.18      6.68 o
  10   7   2        6.49       15.83      6.40 o
 -13   8   2       10.60       14.48      8.35 o
 -12   8   2        0.78       -2.01      4.13 o
 -11   8   2        1.62       -2.47      3.54 o
 -10   8   2      127.87      137.52      6.86 o
  -9   8   2       66.82       69.72      5.67 o
  -8   8   2      126.30      115.96      3.98 o
  -7   8   2      323.69      305.10     12.18 o
  -6   8   2        9.33        9.75      1.99 o
  -5   8   2       43.61       53.95      3.74 o
  -4   8   2      209.46      215.46      5.17 o
  -3   8   2        0.17        2.65      1.71 o
  -2   8   2      253.11      242.59      4.33 o
  -1   8   2      136.27      123.37      4.51 o
   0   8   2      149.04      162.04      8.19 o
   1   8   2      689.58      700.22     12.06 o
   2   8   2       14.27        9.98      2.58 o
   3   8   2      193.24      179.28      4.55 o
   4   8   2       42.53       39.36      3.76 o
   5   8   2        4.27        1.89      3.76 o
   6   8   2        0.26       -3.33     12.07 o
   7   8   2        7.67        0.19      4.55 o
   8   8   2       12.44       11.71      8.92 o
   9   8   2        8.84       22.75     10.15 o
 -12   9   2       15.84       23.69      4.46 o
 -11   9   2        5.93        9.84      3.86 o
 -10   9   2       11.42       12.73      3.34 o
  -9   9   2       96.18       95.88      4.03 o
  -8   9   2       31.73       31.16      2.61 o
  -7   9   2       33.73       33.12      2.20 o
  -6   9   2       63.58       66.08      3.05 o
  -5   9   2       48.50       50.09      3.97 o
  -4   9   2      140.29      132.85      4.78 o
  -3   9   2        1.58        1.23      1.43 o
  -2   9   2       13.32       19.79      1.99 o
  -1   9   2      110.28      109.27      3.86 o
   0   9   2       39.95       43.14      2.79 o
   1   9   2      470.87      439.73      9.68 o
   2   9   2       19.66       20.41      3.03 o
   3   9   2       34.77       31.48      3.36 o
   4   9   2        0.17       -3.27      3.27 o
   5   9   2       17.49        7.01      3.93 o
   6   9   2        1.39       -3.00      4.52 o
   7   9   2       13.98       10.14      8.09 o
   8   9   2        0.07        2.43      9.52 o
 -11  10   2       30.66       36.24      4.86 o
 -10  10   2        3.67        4.11      5.01 o
  -9  10   2        2.42        8.63      2.95 o
  -8  10   2       37.15       34.71      2.79 o
  -7  10   2        4.28        1.16      2.63 o
  -6  10   2       50.23       42.56      3.87 o
  -5  10   2       35.80       33.40      2.48 o
  -4  10   2       45.75       59.05      2.39 o
  -3  10   2       51.64       52.88      2.48 o
  -2  10   2       72.28       67.40      2.76 o
  -1  10   2       42.98       45.73      2.74 o
   0  10   2       33.42       33.99      3.21 o
   1  10   2        1.79       -1.25      2.92 o
   2  10   2        0.28        2.66      3.21 o
   3  10   2      118.60       99.00      8.26 o
   4  10   2       24.96       27.04      7.43 o
   5  10   2        5.83       15.39      8.04 o
   6  10   2        0.17       10.03      8.61 o
   7  10   2       17.14       36.02      9.18 o
 -11  11   2        0.93        8.49      4.30 o
 -10  11   2        2.60       -0.81      3.45 o
  -9  11   2        8.93        8.46      3.14 o
  -8  11   2        1.86        4.52      2.70 o
  -7  11   2        2.20        2.99      2.31 o
  -6  11   2       31.93       26.62      2.38 o
  -5  11   2       59.00       58.49      2.38 o
  -4  11   2       25.67       27.07      2.48 o
  -3  11   2       40.06       35.67      2.65 o
  -2  11   2       30.87       23.18      2.72 o
  -1  11   2       24.41       19.71      2.88 o
   0  11   2        0.27       -0.45      3.03 o
   1  11   2        1.37        3.27      3.37 o
   2  11   2        0.43        0.46      6.22 o
   3  11   2        3.35        1.73      7.09 o
   4  11   2        7.04        9.47      7.53 o
   5  11   2       21.97       22.22      9.03 o
   6  11   2        5.94       14.62      9.38 o
  -9  12   2        0.54       -1.19      3.18 o
  -8  12   2       10.97       14.40      2.94 o
  -7  12   2       27.58       31.88      2.86 o
  -6  12   2       38.18       33.48      4.14 o
  -5  12   2       22.31       28.54      2.78 o
  -4  12   2        1.97        1.86      2.61 o
  -3  12   2        0.19        2.28      2.76 o
  -2  12   2       30.84       26.59      3.13 o
  -1  12   2        2.67        3.66      3.10 o
   0  12   2        0.72       -3.25      3.25 o
   1  12   2        0.81       -0.18      6.81 o
   2  12   2       14.12       20.15      7.38 o
   3  12   2        0.12        0.60      8.12 o
   4  12   2        0.36        1.96      9.06 o
  -8  13   2       18.44       17.61      4.53 o
  -7  13   2       19.96       12.50      2.92 o
  -6  13   2        0.24       -2.56      2.91 o
  -5  13   2        1.07       -1.08      2.92 o
  -4  13   2        3.93       -2.06      3.00 o
  -3  13   2       16.64       25.09      3.38 o
  -2  13   2       18.68       19.76      3.50 o
  -1  13   2        4.46        2.78      3.51 o
   0  13   2       30.15       45.24      4.83 o
   1  13   2        2.98        9.66      7.67 o
   2  13   2        0.27       -3.67      8.38 o
  -5  14   2        0.45        0.61      3.82 o
  -4  14   2        1.34       -3.45      3.45 o
  -3  14   2        0.86        0.39      3.93 o
  -2  14   2        6.84        6.54      3.87 o
  -1  14   2        1.77        3.25      5.76 o
   0 -14   3        0.15       -6.95      8.57 o
   1 -14   3        9.83        7.80      8.52 o
   2 -14   3       35.73       54.31      9.04 o
   3 -14   3        0.21        1.12      8.46 o
   4 -14   3       18.24       28.01      8.66 o
   5 -14   3       32.12       37.94      8.78 o
  -3 -13   3        0.56       -2.02      5.96 o
  -2 -13   3        0.76        4.72      9.98 o
  -1 -13   3        9.36       17.59      5.42 o
   0 -13   3        9.72        9.76      4.62 o
   1 -13   3        3.20       10.17      7.20 o
   2 -13   3        8.68       28.01      8.27 o
   3 -13   3       12.30       16.47      7.43 o
   4 -13   3       38.00       53.21      8.40 o
   5 -13   3       12.43        9.75      7.63 o
   6 -13   3        0.89        4.51      7.69 o
   7 -13   3       23.52       36.13      9.06 o
   8 -13   3       27.24       30.70      8.77 o
  -5 -12   3       19.82       26.22      6.60 o
  -4 -12   3        0.66        0.36      5.61 o
  -3 -12   3        2.81        4.13      5.55 o
  -2 -12   3       18.11       21.48      5.37 o
  -1 -12   3       14.06       20.59      6.61 o
   0 -12   3        1.66        1.94      3.92 o
   1 -12   3       22.12       30.34      3.66 o
   2 -12   3       27.86       26.36      5.85 o
   3 -12   3       76.00       78.54      4.00 o
   4 -12   3        7.82       11.71      3.35 o
   5 -12   3       43.07       39.62      3.73 o
   6 -12   3       53.03       54.02      4.45 o
   7 -12   3       15.56       14.47      4.27 o
   8 -12   3       16.70       24.62      8.01 o
   9 -12   3       66.40       81.27      9.75 o
  -6 -11   3        2.43       -3.52      7.07 o
  -5 -11   3        7.02       13.15      5.88 o
  -4 -11   3       56.88       70.12      4.85 o
  -3 -11   3        3.63       -3.50      3.50 o
  -2 -11   3        0.39        0.00      4.30 o
  -1 -11   3        1.47        3.73      4.19 o
   0 -11   3        1.18       -2.62      3.20 o
   1 -11   3       87.06       74.32      3.14 o
   2 -11   3       11.26        9.28      2.44 o
   3 -11   3       57.15       67.59      2.74 o
   4 -11   3      173.68      172.29      5.40 o
   5 -11   3       27.59       40.68      5.49 o
   6 -11   3      151.99      151.60      6.17 o
   7 -11   3       66.49       60.16      3.91 o
   8 -11   3        0.52        3.25      4.13 o
   9 -11   3       12.33       12.48      8.00 o
  10 -11   3        0.02        2.50      7.96 o
  11 -11   3        5.60       -0.91      9.37 o
  -8 -10   3        0.77       -7.00      7.00 o
  -7 -10   3        6.67       12.40      7.89 o
  -6 -10   3        9.87       12.38      5.93 o
  -5 -10   3       18.45       16.69      4.03 o
  -4 -10   3        2.94        5.80      4.88 o
  -3 -10   3        0.50        4.73      3.63 o
  -2 -10   3        0.32       -2.91      2.91 o
  -1 -10   3        3.69        1.19      3.65 o
   0 -10   3      109.19      100.64      3.64 o
   1 -10   3      310.58      292.88      5.77 o
   2 -10   3      154.78      167.45      4.23 o
   3 -10   3       29.36       33.99      2.30 o
   4 -10   3       88.91       79.82      2.75 o
   5 -10   3      376.33      349.92      8.64 o
   6 -10   3        9.88        8.74      2.89 o
   7 -10   3        2.62        2.12      3.44 o
   8 -10   3        0.33        5.49      3.77 o
   9 -10   3        6.47        9.16      4.21 o
  10 -10   3        6.54        0.99      8.26 o
  11 -10   3       30.98       33.00      9.60 o
  -9  -9   3        9.46       18.78      5.71 o
  -8  -9   3        0.45        1.81      5.21 o
  -7  -9   3        0.83        6.55      4.47 o
  -6  -9   3       20.37       30.41      4.64 o
  -5  -9   3       11.06        9.23      3.10 o
  -4  -9   3        2.79        4.46      2.88 o
  -3  -9   3       11.03       10.93      2.72 o
  -2  -9   3       29.99       29.33      2.62 o
  -1  -9   3      438.70      448.60      7.03 o
   0  -9   3       80.46       90.12      2.88 o
   1  -9   3      262.09      238.58      5.17 o
   2  -9   3      187.90      188.33      4.16 o
   3  -9   3       16.05       18.91      2.67 o
   4  -9   3      355.03      327.90      5.88 o
   5  -9   3       15.79       17.01      1.78 o
   6  -9   3        8.60        9.90      2.06 o
   7  -9   3       11.53       17.44      2.09 o
   8  -9   3       54.21       54.67      4.24 o
   9  -9   3       50.00       55.69      4.44 o
  10  -9   3       79.83       87.29      9.00 o
  11  -9   3       50.29       66.00      9.92 o
  12  -9   3       17.99       23.14      9.97 o
 -10  -8   3        1.03        2.51     10.98 o
  -9  -8   3        0.93       -1.20      4.85 o
  -8  -8   3       34.15       46.42      5.20 o
  -7  -8   3       12.99       15.38      5.16 o
  -6  -8   3       63.74       56.64      3.71 o
  -5  -8   3       85.39       78.31      3.57 o
  -4  -8   3       36.77       38.06      2.94 o
  -3  -8   3      298.47      292.15      5.64 o
  -2  -8   3        3.66        5.26      1.69 o
  -1  -8   3       44.34       48.30      1.86 o
   0  -8   3      502.97      522.57      7.10 o
   1  -8   3      100.67      100.31      2.50 o
   2  -8   3      515.29      455.29      6.28 o
   3  -8   3       76.15       72.63      2.15 o
   4  -8   3      423.29      429.66      5.68 o
   5  -8   3      331.91      348.97      5.45 o
   6  -8   3       33.64       37.82      2.82 o
   7  -8   3      100.28      104.76      3.46 o
   8  -8   3      105.71      116.23      3.74 o
   9  -8   3      176.50      179.35      5.07 o
  10  -8   3      105.82      115.24      8.96 o
  11  -8   3       35.20       45.12      4.56 o
  12  -8   3        2.24       -7.46      8.60 o
 -10  -7   3        4.42       18.34      7.43 o
  -9  -7   3        7.21        6.12      6.87 o
  -8  -7   3        7.45        9.95      4.06 o
  -7  -7   3       11.16       14.06      2.92 o
  -6  -7   3      128.26      140.22      5.31 o
  -5  -7   3      553.88      503.82      8.62 o
  -4  -7   3      319.57      300.20      5.76 o
  -3  -7   3       67.61       74.62      2.25 o
  -2  -7   3     1708.38     1695.31     19.74 o
  -1  -7   3       79.29       85.20      2.31 o
   0  -7   3       20.41       22.71      1.29 o
   1  -7   3        1.10        0.72      1.10 o
   2  -7   3       85.87      101.51      2.04 o
   3  -7   3      396.47      439.70      5.30 o
   4  -7   3       35.08       35.61      1.54 o
   5  -7   3     1404.10     1339.14     18.09 o
   6  -7   3      217.86      222.73      3.95 o
   7  -7   3       56.63       55.94      2.70 o
   8  -7   3      541.27      544.85     10.13 o
   9  -7   3       62.89       64.25      3.39 o
  10  -7   3        8.29       12.28      4.15 o
  11  -7   3       22.82       24.68      4.72 o
  12  -7   3        5.14        7.04      5.01 o
  13  -7   3       16.92       13.46      5.52 o
 -11  -6   3        3.35        9.66      6.44 o
 -10  -6   3        0.12       -0.69      5.96 o
  -9  -6   3        1.91       -0.46      3.87 o
  -8  -6   3       26.37       29.74      3.25 o
  -7  -6   3        1.83        5.22      2.61 o
  -6  -6   3       15.85       25.14      2.49 o
  -5  -6   3      291.12      282.05      5.53 o
  -4  -6   3      987.54      956.50     14.55 o
  -3  -6   3        1.97        4.68      1.35 o
  -2  -6   3      254.13      252.35      3.69 o
  -1  -6   3       60.94       57.21      1.55 o
   0  -6   3       55.27       57.80      1.45 o
   1  -6   3      260.17      298.97      3.76 o
   2  -6   3        8.22       10.13      0.99 o
   3  -6   3     1561.12     1608.40     18.66 o
   4  -6   3     1560.30     1564.52     19.48 o
   5  -6   3      964.06      917.95     11.74 o
   6  -6   3      452.06      403.17      5.28 o
   7  -6   3       14.46       17.37      2.20 o
   8  -6   3       98.83      100.07      4.06 o
   9  -6   3       73.74       80.19      5.70 o
  10  -6   3        7.47        9.40      4.24 o
  11  -6   3       36.53       28.37      7.78 o
  12  -6   3       12.98        7.91      5.32 o
  13  -6   3        2.55       -0.23      9.27 o
 -12  -5   3        1.21       -3.89     10.16 o
 -11  -5   3        2.62        9.29      4.76 o
 -10  -5   3       17.85       22.49      4.51 o
  -9  -5   3        0.33        4.40      2.92 o
  -8  -5   3       43.92       42.34      3.03 o
  -7  -5   3       92.39       86.11      3.42 o
  -6  -5   3       35.34       32.77      2.32 o
  -5  -5   3       57.37       53.57      2.38 o
  -4  -5   3        1.43        1.19      1.54 o
  -3  -5   3      158.87      147.14      3.44 o
  -2  -5   3      411.10      442.37      6.01 o
  -1  -5   3     2188.55     2205.90     22.66 o
   0  -5   3      289.01      388.97      4.39 o
   1  -5   3     1200.68     1305.10     14.28 o
   2  -5   3     2869.22     2996.44     30.66 o
   3  -5   3     1245.05     1221.79     14.32 o
   4  -5   3      986.66      904.92     11.49 o
   5  -5   3      770.13      742.38      8.93 o
   6  -5   3      123.83      122.41      2.64 o
   7  -5   3        0.42       -0.74      1.73 o
   8  -5   3        0.17        0.21      2.32 o
   9  -5   3      104.51      101.57      5.50 o
  10  -5   3        0.85        1.18      4.00 o
  11  -5   3       16.27       18.24      5.02 o
  12  -5   3       26.66       26.75      5.85 o
  13  -5   3       20.03       27.70      6.26 o
 -12  -4   3        7.78        9.99      5.78 o
 -11  -4   3        0.17       -2.64      4.63 o
 -10  -4   3       17.64       25.23      3.91 o
  -9  -4   3       11.55        8.56      2.89 o
  -8  -4   3        9.20        7.52      2.59 o
  -7  -4   3       10.15        6.65      2.25 o
  -6  -4   3      138.96      133.93      3.62 o
  -5  -4   3        5.06        3.13      1.35 o
  -4  -4   3      291.93      280.59      3.76 o
  -3  -4   3      126.34      129.24      3.78 o
  -2  -4   3      899.35      924.47     11.66 o
  -1  -4   3     1160.38     1104.34     10.97 o
   0  -4   3     4054.65     4201.96     42.74 o
   1  -4   3      679.88      679.54      7.21 o
   2  -4   3      420.71      397.22      4.95 o
   3  -4   3     1529.70     1543.85     19.14 o
   4  -4   3      911.97      879.23     11.16 o
   5  -4   3        1.36        5.94      1.00 o
   6  -4   3       40.03       42.07      1.46 o
   7  -4   3      122.68      118.76      2.74 o
   8  -4   3       34.45       38.03      3.68 o
   9  -4   3      201.11      203.46      6.28 o
  10  -4   3       52.14       45.21      4.74 o
  11  -4   3       16.39       18.78      4.83 o
  12  -4   3       61.18       61.59      6.07 o
  13  -4   3       10.67        9.74      6.23 o
 -13  -3   3        0.13        0.09      6.70 o
 -12  -3   3        3.61       11.13      6.07 o
 -11  -3   3        1.73       -1.89      3.62 o
 -10  -3   3        0.48        0.38      3.19 o
  -9  -3   3       19.85       15.47      2.73 o
  -8  -3   3      172.04      152.77      4.16 o
  -7  -3   3       21.75       26.48      2.17 o
  -6  -3   3      442.90      464.01      7.07 o
  -5  -3   3       51.62       49.95      2.20 o
  -4  -3   3     1195.15     1269.57     14.10 o
  -3  -3   3      395.50      407.19      4.62 o
  -2  -3   3      693.69      644.89      6.92 o
  -1  -3   3     2253.01     2328.39     22.74 o
   0  -3   3     1877.90     2032.84     19.06 o
   1  -3   3     2638.71     2769.10     28.29 o
   2  -3   3     1110.94     1193.67     13.91 o
   3  -3   3        0.41       -0.75      0.75 o
   4  -3   3     1323.68     1604.77     18.69 o
   5  -3   3       36.92       34.19      1.20 o
   6  -3   3       18.22       11.23      1.21 o
   7  -3   3      727.66      708.19     10.08 o
   8  -3   3      191.39      189.80      4.38 o
   9  -3   3      232.82      242.28      8.38 o
  10  -3   3      122.45      136.67      6.54 o
  11  -3   3        6.98       22.06      5.08 o
  12  -3   3        3.42        8.84      5.64 o
  13  -3   3        0.04        1.81      8.42 o
  14  -3   3        2.37        1.36      9.47 o
 -13  -2   3        0.04        1.57      6.41 o
 -12  -2   3        6.06       -1.17      5.71 o
 -11  -2   3        7.17        7.08      3.54 o
 -10  -2   3        0.68        0.68      3.18 o
  -9  -2   3       79.70       87.37      3.34 o
  -8  -2   3        5.11        4.24      2.17 o
  -7  -2   3        2.09        2.46      1.60 o
  -6  -2   3      864.65      879.54     11.37 o
  -5  -2   3      192.61      204.75      3.38 o
  -4  -2   3     1067.39     1015.77     11.25 o
  -3  -2   3     1638.62     1639.99     16.13 o
  -2  -2   3     3146.72     3157.90     29.39 o
  -1  -2   3      563.62      598.32      5.53 o
   0  -2   3        3.27        3.39      0.43 o
   1  -2   3        0.60        1.80      0.47 o
   2  -2   3      219.32      258.54      3.14 o
   3  -2   3      119.86      147.72      2.22 o
   4  -2   3     2640.27     2831.27     30.61 o
   5  -2   3     2029.23     1905.48     23.53 o
   6  -2   3      199.67      186.35      3.23 o
   7  -2   3      118.83      132.55      3.57 o
   8  -2   3      626.06      637.95     10.37 o
   9  -2   3       38.09       51.44      3.75 o
  10  -2   3        1.96        6.21      4.28 o
  11  -2   3       21.30       25.56      5.38 o
  12  -2   3       10.30       15.17      5.81 o
  13  -2   3        5.62        2.82      6.13 o
 -13  -1   3        0.09       -2.33      6.06 o
 -12  -1   3        4.35       11.61      7.62 o
 -11  -1   3        0.48        5.65      3.77 o
 -10  -1   3       30.87       40.78      3.45 o
  -9  -1   3        5.10        5.83      3.45 o
  -8  -1   3      113.47      126.34      3.08 o
  -7  -1   3      197.86      181.49      3.14 o
  -6  -1   3      527.05      528.14      6.61 o
  -5  -1   3      787.43      819.25      9.17 o
  -4  -1   3     3096.59     3061.70     31.24 o
  -3  -1   3       89.90      109.95      1.57 o
  -2  -1   3        9.45        9.25      0.52 o
  -1  -1   3     1460.26     1571.94     13.60 o
   0  -1   3      943.93     1042.95      9.15 o
   1  -1   3     1324.09     1367.56     12.41 o
   2  -1   3     3506.24     3647.08     35.52 o
   3  -1   3       42.68       45.35      1.03 o
   4  -1   3     1578.09     1586.04     19.61 o
   5  -1   3      708.15      687.77      9.66 o
   6  -1   3      978.57      982.89     14.89 o
   7  -1   3      548.91      597.28      9.62 o
   8  -1   3       27.15       24.28      4.37 o
   9  -1   3       61.27       61.17      4.01 o
  10  -1   3        5.24        6.55      4.31 o
  11  -1   3       47.83       49.07      7.37 o
  12  -1   3        0.18       -4.43      4.43 o
  13  -1   3        0.09       -0.57      6.12 o
 -13   0   3        0.84        3.66      6.07 o
 -12   0   3       11.65        4.50      4.36 o
 -11   0   3       29.80       38.31      6.15 o
 -10   0   3       14.27       20.09      3.00 o
  -9   0   3       64.08       69.61      2.65 o
  -8   0   3      249.11      243.55      4.18 o
  -7   0   3      231.36      226.76      3.31 o
  -6   0   3      220.16      203.65      2.89 o
  -5   0   3      272.05      297.24      3.67 o
  -4   0   3     1999.68     2038.41     21.92 o
  -3   0   3      317.03      346.98      3.78 o
  -2   0   3     5629.05     5298.45     53.71 o
  -1   0   3        8.78        9.96      0.36 o
   0   0   3      731.84      746.72      6.57 o
   1   0   3      512.98      544.99      4.90 o
   2   0   3     2349.13     2556.71     24.98 o
   3   0   3     2229.48     2337.28     25.28 o
   4   0   3     2347.85     2322.92     26.91 o
   5   0   3      524.42      515.18      6.92 o
   6   0   3      125.65      142.73      4.34 o
   7   0   3        6.33        2.74      1.85 o
   8   0   3       50.32       53.70      3.41 o
   9   0   3        4.79        0.21      3.29 o
  10   0   3        9.57        8.88      4.73 o
  11   0   3        0.24        5.23      4.11 o
  12   0   3       45.57       39.10     11.15 o
  13   0   3        2.41        2.64      7.45 o
 -14   1   3        0.23        2.81      6.11 o
 -13   1   3        0.83       -2.08      5.57 o
 -12   1   3        3.64        1.40      6.72 o
 -11   1   3       61.89       70.05      4.32 o
 -10   1   3      201.70      197.18      9.29 o
  -9   1   3       13.51       13.14      2.03 o
  -8   1   3       38.38       30.01      1.68 o
  -7   1   3       73.79       66.69      1.52 o
  -6   1   3       29.34       39.65      1.26 o
  -5   1   3       23.47       13.33      0.98 o
  -4   1   3      136.94      159.45      2.07 o
  -3   1   3      957.65      877.66      9.51 o
  -2   1   3     5592.75     5608.26     54.04 o
  -1   1   3      596.04      600.79      5.28 o
   0   1   3     9025.14     8133.84     87.88 o
   1   1   3      263.90      289.09      3.19 o
   2   1   3     1059.38     1080.54     12.51 o
   3   1   3     1519.49     1539.43     16.78 o
   4   1   3      306.49      300.66      4.65 o
   5   1   3        0.33        0.93      1.14 o
   6   1   3       11.69        7.95      1.39 o
   7   1   3       14.86       12.67      2.56 o
   8   1   3      261.32      247.21      6.69 o
   9   1   3        1.17        0.85      2.74 o
  10   1   3       27.72       29.32      3.64 o
  11   1   3       20.53       29.74      4.49 o
  12   1   3        0.83       -4.40      5.72 o
  13   1   3        3.31       11.68      7.01 o
 -14   2   3        3.05       -1.00      6.06 o
 -13   2   3        6.36        8.47      6.19 o
 -12   2   3        4.80        8.78      4.75 o
 -11   2   3       26.02       28.72      4.59 o
 -10   2   3       69.90       65.32      2.87 o
  -9   2   3       75.36       71.05      3.76 o
  -8   2   3       34.83       43.25      1.69 o
  -7   2   3       15.88       19.82      1.16 o
  -6   2   3       91.65       94.03      1.77 o
  -5   2   3     1038.92     1116.80     13.67 o
  -4   2   3      476.93      448.01      5.23 o
  -3   2   3      825.91      729.06      9.74 o
  -2   2   3     1157.84     1184.00     15.57 o
  -1   2   3     5910.87     5750.52     58.64 o
   0   2   3     4545.53     4489.82     48.18 o
   1   2   3       62.69       51.81      1.48 o
   2   2   3        6.98        9.42      0.70 o
   3   2   3       22.90       23.09      0.95 o
   4   2   3      121.76      131.91      2.66 o
   5   2   3        6.51        9.82      1.57 o
   6   2   3      170.18      176.07      3.59 o
   7   2   3       92.43       95.05      3.30 o
   8   2   3      457.20      444.30      9.32 o
   9   2   3       11.19        9.51      3.22 o
  10   2   3        2.79        3.62      3.67 o
  11   2   3        3.03        8.26      5.82 o
  12   2   3        1.64       -6.13      6.13 o
  13   2   3        0.49       -9.58      9.58 o
 -14   3   3        1.73       -1.95      5.52 o
 -13   3   3        2.44        1.19      5.72 o
 -12   3   3        7.84       -1.22      4.35 o
 -11   3   3       49.33       37.70      3.63 o
 -10   3   3        8.48       13.42      2.83 o
  -9   3   3        0.51        3.38      2.14 o
  -8   3   3       10.97       15.85      1.43 o
  -7   3   3      918.12      901.97     11.22 o
  -6   3   3      190.78      182.44      3.00 o
  -5   3   3      107.39       95.17      1.97 o
  -4   3   3     1837.67     1807.14     26.06 o
  -3   3   3     1102.99     1108.67     16.10 o
  -2   3   3     2553.85     2624.63     42.74 o
  -1   3   3      582.13      598.86      9.80 o
   0   3   3      303.78      353.45      3.97 o
   1   3   3       59.82       65.28      1.35 o
   2   3   3       52.23       58.18      1.53 o
   3   3   3        1.63        3.66      0.89 o
   4   3   3      835.33      827.65     10.60 o
   5   3   3       66.97       69.99      2.43 o
   6   3   3      195.14      192.30      4.69 o
   7   3   3       43.62       45.83      2.82 o
   8   3   3       63.62       62.97      4.86 o
   9   3   3        9.80        7.90      3.07 o
  10   3   3        6.17        5.81      4.56 o
  11   3   3        1.09        0.02      5.25 o
  12   3   3        1.24       11.51      9.55 o
 -14   4   3        0.63       -8.74      8.97 o
 -13   4   3        7.66       -1.83      8.74 o
 -12   4   3        4.28        9.31      5.97 o
 -11   4   3        3.16       -1.53      2.52 o
 -10   4   3       22.73       29.16      2.72 o
  -9   4   3      315.37      319.53     11.31 o
  -8   4   3       91.54       88.61      3.47 o
  -7   4   3        6.18        8.42      1.33 o
  -6   4   3      612.51      624.01     12.01 o
  -5   4   3     2287.29     2341.51     43.01 o
  -4   4   3      282.23      287.83      4.98 o
  -3   4   3     2060.30     2089.42     68.23 o
  -2   4   3      114.78      156.82      3.48 o
  -1   4   3      198.96      202.40      3.58 o
   0   4   3        2.00        2.52      0.71 o
   1   4   3      512.00      524.20      5.88 o
   2   4   3       84.31       84.39      1.92 o
   3   4   3      109.11      119.07      2.25 o
   4   4   3      389.41      384.39      5.43 o
   5   4   3      272.45      259.86      4.56 o
   6   4   3       95.84      107.07      3.76 o
   7   4   3        8.95        6.61      2.62 o
   8   4   3       38.16       32.11      3.34 o
   9   4   3        0.34       -3.15      3.15 o
  10   4   3        0.15        4.85      5.78 o
  11   4   3        0.07       -3.10      8.53 o
  12   4   3        8.49       15.71      8.75 o
 -13   5   3        0.10       11.65      8.84 o
 -12   5   3        8.70       12.73      7.72 o
 -11   5   3       67.77       80.38      8.52 o
 -10   5   3        1.21       -0.37      3.03 o
  -9   5   3       48.79       54.30      3.11 o
  -8   5   3      694.05      661.97     24.37 o
  -7   5   3      338.17      309.13      6.74 o
  -6   5   3        3.50        5.01      1.37 o
  -5   5   3      990.14     1050.78     17.26 o
  -4   5   3       17.85       19.32      4.16 o
  -3   5   3      923.81      957.18     51.61 o
  -2   5   3       88.36      114.06      2.09 o
  -1   5   3        8.17       23.33      0.97 o
   0   5   3      262.24      233.74      3.22 o
   1   5   3     1044.63     1141.07     15.76 o
   2   5   3      912.38      993.55     12.50 o
   3   5   3       97.09      101.55      2.15 o
   4   5   3       32.18       28.86      1.57 o
   5   5   3      146.00      127.62      3.22 o
   6   5   3       98.84       85.19      3.30 o
   7   5   3       21.13       19.83      2.92 o
   8   5   3        8.99        8.75      3.68 o
   9   5   3        5.94        3.90     10.87 o
  10   5   3        3.94        2.16      5.81 o
  11   5   3        0.63        4.34      9.04 o
 -13   6   3        1.22       11.88      8.50 o
 -12   6   3       16.98       21.99      4.38 o
 -11   6   3       86.84       95.71      4.67 o
 -10   6   3      127.43      128.48      7.89 o
  -9   6   3       54.35       56.69      3.14 o
  -8   6   3        1.70        1.93      2.02 o
  -7   6   3      151.76      149.58      4.20 o
  -6   6   3        2.54       -1.57      1.59 o
  -5   6   3       68.25       72.83      2.96 o
  -4   6   3        4.96       -4.21      4.21 o
  -3   6   3      102.53       99.50      2.20 o
  -2   6   3      412.26      421.10      7.21 o
  -1   6   3     1410.01     1362.83     19.81 o
   0   6   3      168.04      162.90      2.56 o
   1   6   3      138.75      150.11      3.47 o
   2   6   3      100.23       88.48      1.94 o
   3   6   3      335.30      300.70      4.21 o
   4   6   3        0.53        0.07      1.63 o
   5   6   3        0.08        7.12      2.71 o
   6   6   3        2.04        5.59      2.95 o
   7   6   3        6.61       11.08      3.58 o
   8   6   3        1.06        0.37      3.91 o
   9   6   3        0.10       -2.70      5.42 o
  10   6   3        0.10       10.09      6.44 o
  11   6   3        2.76        5.79      9.31 o
 -13   7   3        1.51       -6.10      8.58 o
 -12   7   3        4.34        3.62      4.11 o
 -11   7   3       71.00       66.45      7.18 o
 -10   7   3       47.66       51.37      3.52 o
  -9   7   3       20.95       14.90      2.65 o
  -8   7   3        3.34        4.55      2.07 o
  -7   7   3       17.16       15.32      2.16 o
  -6   7   3        0.49        1.68      1.69 o
  -5   7   3      114.55      102.74     11.51 o
  -4   7   3      272.86      274.52     15.07 o
  -3   7   3       93.65       98.73      2.47 o
  -2   7   3      208.29      189.23      3.38 o
  -1   7   3     1194.85     1151.91     18.18 o
   0   7   3      102.76      117.88      2.78 o
   1   7   3       18.61       11.61      1.28 o
   2   7   3       29.77       35.78      1.90 o
   3   7   3       36.15       22.70      1.86 o
   4   7   3       31.62       20.40      2.50 o
   5   7   3        5.29        9.19      2.87 o
   6   7   3        0.24       -1.99      4.24 o
   7   7   3       19.89       23.47      3.91 o
   8   7   3       10.87        3.47      7.67 o
   9   7   3        8.96       22.82      9.92 o
  10   7   3        0.38       -8.98      8.98 o
 -13   8   3        3.31        4.45      8.18 o
 -12   8   3       47.38       38.80      4.52 o
 -11   8   3       18.39       18.52      3.70 o
 -10   8   3       12.71       14.35      3.12 o
  -9   8   3        5.15        6.21      2.58 o
  -8   8   3       29.61       27.16      2.67 o
  -7   8   3      108.98      116.43      5.07 o
  -6   8   3       67.79       71.22      3.06 o
  -5   8   3      102.75       95.63      3.29 o
  -4   8   3      250.90      229.42      5.21 o
  -3   8   3       46.18       55.43      2.03 o
  -2   8   3       59.17       63.31      2.39 o
  -1   8   3     1018.26      954.29     19.82 o
   0   8   3       65.47       68.49      2.80 o
   1   8   3       17.99       29.45      2.07 o
   2   8   3       41.90       26.03      2.78 o
   3   8   3       53.73       61.17      3.59 o
   4   8   3       16.58       21.11      3.31 o
   5   8   3        1.78       -0.09      5.18 o
   6   8   3       17.77       25.05      8.15 o
   7   8   3       26.35       18.61      5.11 o
   8   8   3        9.19       21.85      8.47 o
   9   8   3        3.76        9.46     10.04 o
 -12   9   3       10.51       17.29      4.29 o
 -11   9   3        0.26        2.40      3.66 o
 -10   9   3        0.40       -0.41      3.10 o
  -9   9   3       31.98       32.67      2.87 o
  -8   9   3        7.24        8.87      2.14 o
  -7   9   3      119.37      130.72      6.50 o
  -6   9   3      211.01      199.91      4.97 o
  -5   9   3       52.66       50.80      2.20 o
  -4   9   3       25.62       32.92      2.09 o
  -3   9   3       96.39       76.91      2.27 o
  -2   9   3        4.76        5.68      1.77 o
  -1   9   3       34.52       30.61      2.51 o
   0   9   3       13.08        8.53      2.38 o
   1   9   3      107.56      121.44      4.56 o
   2   9   3       35.96       34.62      4.22 o
   3   9   3        1.83       -1.06      3.19 o
   4   9   3        9.08       13.26      6.58 o
   5   9   3       13.86       18.74      3.96 o
   6   9   3       18.11       22.00      4.77 o
   7   9   3       12.67       12.57      8.98 o
   8   9   3        1.81        9.49      8.89 o
 -11  10   3       19.34       22.42      3.77 o
 -10  10   3        1.34       -0.20      3.16 o
  -9  10   3        7.00        7.50      2.69 o
  -8  10   3      176.05      160.42      6.85 o
  -7  10   3       42.47       42.91      4.38 o
  -6  10   3        0.69        4.39      6.98 o
  -5  10   3       24.98       19.27      5.37 o
  -4  10   3       11.03       13.60      2.29 o
  -3  10   3        7.23        6.53      1.94 o
  -2  10   3        4.47        0.15      2.09 o
  -1  10   3        5.67        9.32      2.37 o
   0  10   3       92.12       98.46      4.18 o
   1  10   3       19.23        9.25      2.99 o
   2  10   3       19.01       20.16      3.43 o
   3  10   3      104.36       96.98      8.26 o
   4  10   3       19.90       28.42      7.52 o
   5  10   3       14.62       16.47      6.99 o
   6  10   3        6.27        7.67      8.80 o
   7  10   3        3.17        2.43      9.27 o
 -10  11   3       11.14       10.17      3.18 o
  -9  11   3        6.83        8.22      2.64 o
  -8  11   3       10.25        5.26      2.22 o
  -7  11   3       18.02       16.23      4.50 o
  -6  11   3        5.70        1.69      1.84 o
  -5  11   3        9.39        5.14      1.74 o
  -4  11   3        6.26        7.09      2.17 o
  -3  11   3        0.56        3.17      2.30 o
  -2  11   3        8.48       13.31      2.66 o
  -1  11   3        3.40        4.03      2.83 o
   0  11   3       13.15       12.62      3.27 o
   1  11   3       59.45       56.26      3.89 o
   2  11   3        0.72       -5.62      6.66 o
   3  11   3       11.71       25.71      7.49 o
   4  11   3        1.15        0.94      7.49 o
   5  11   3       11.44       11.49      8.55 o
   6  11   3        0.25       13.74      9.23 o
  -9  12   3        0.51        2.24      3.87 o
  -8  12   3        3.72        3.92      3.47 o
  -7  12   3        0.45        0.51      3.06 o
  -6  12   3        6.24        8.83      2.21 o
  -5  12   3       10.43       11.46      2.40 o
  -4  12   3        7.28        4.95      2.57 o
  -3  12   3       12.72       16.60      2.84 o
  -2  12   3       79.80       79.78      3.71 o
  -1  12   3       10.95        5.34      3.11 o
   0  12   3        0.67       -2.00      4.29 o
   1  12   3        9.00       11.48      4.93 o
   2  12   3        1.26        7.53      7.18 o
   3  12   3        2.53       16.72      8.01 o
   4  12   3        0.02        3.77      8.23 o
  -7  13   3        3.62        5.54      3.53 o
  -6  13   3        0.76        0.18      3.51 o
  -5  13   3       27.84       26.33      2.89 o
  -4  13   3        6.01        8.08      2.91 o
  -3  13   3        4.39        4.72      3.16 o
  -2  13   3       30.52       27.36      3.55 o
  -1  13   3        2.42        2.10      3.58 o
   0  13   3        5.45        9.58      4.56 o
   1  13   3        1.91       -7.30      7.30 o
   2  13   3        3.68       13.14      7.98 o
  -3  14   3        1.16        1.66      5.29 o
   0 -14   4        2.05       11.47      9.81 o
   1 -14   4       27.44       16.68      9.18 o
   2 -14   4       74.75       82.04     10.17 o
   3 -14   4       17.49       31.41      8.87 o
   4 -14   4        1.54        4.07      9.04 o
   5 -14   4      114.83      115.61     11.29 o
  -3 -13   4        0.00       -2.39      6.65 o
  -2 -13   4        6.73        0.28      5.54 o
  -1 -13   4        0.10        0.32      5.49 o
   0 -13   4        0.39        5.18      8.58 o
   1 -13   4       22.20       18.34      4.85 o
   2 -13   4       81.35       91.28      5.18 o
   3 -13   4       35.28       48.71      9.04 o
   4 -13   4        4.24       11.20      8.50 o
   5 -13   4       13.42       26.33      8.77 o
   6 -13   4       32.36       24.17      8.52 o
   7 -13   4        2.52        6.58      8.80 o
   8 -13   4        0.01       -8.53      9.07 o
  -5 -12   4       11.44       15.31      7.36 o
  -4 -12   4        0.70       -5.58     13.95 o
  -3 -12   4        2.91        6.47      5.78 o
  -2 -12   4        3.47       -2.27      5.20 o
  -1 -12   4       36.94       33.19      5.40 o
   0 -12   4       51.59       50.49      5.24 o
   1 -12   4       32.45       46.18      4.92 o
   2 -12   4        6.57       10.72      4.13 o
   3 -12   4       36.06       47.64      4.19 o
   4 -12   4       30.03       40.13      7.78 o
   5 -12   4        0.54        3.13      7.93 o
   6 -12   4       18.17       15.13      7.60 o
   7 -12   4        3.72        3.59      8.35 o
   8 -12   4       20.87       14.62      8.86 o
   9 -12   4       36.89       58.71     10.14 o
  -6 -11   4       13.82       11.68      6.43 o
  -5 -11   4       16.68        8.42      6.92 o
  -4 -11   4       23.21       25.78      7.36 o
  -3 -11   4        7.29        1.06      3.72 o
  -2 -11   4        7.86       12.58      3.56 o
  -1 -11   4       62.56       57.92      5.21 o
   0 -11   4       71.10       83.02      6.22 o
   1 -11   4        0.99        1.35      3.23 o
   2 -11   4        6.68       12.30      3.13 o
   3 -11   4        7.03       10.73      2.47 o
   4 -11   4        6.26        4.65      2.76 o
   5 -11   4       51.34       59.26      3.07 o
   6 -11   4      112.77      111.19      5.16 o
   7 -11   4       27.60       37.82      7.83 o
   8 -11   4       28.59       24.50      7.93 o
   9 -11   4       77.30       82.68      9.67 o
  10 -11   4       25.07       37.17      9.69 o
  -8 -10   4        6.74        7.70      9.57 o
  -7 -10   4       20.27       27.75      6.63 o
  -6 -10   4       12.93       21.32      8.36 o
  -5 -10   4        1.84        4.57      5.74 o
  -4 -10   4       10.26       19.21      4.31 o
  -3 -10   4       21.44       20.44      3.68 o
  -2 -10   4       27.31       29.47      3.46 o
  -1 -10   4        6.12       14.80      3.06 o
   0 -10   4       69.04       87.51      5.25 o
   1 -10   4       11.90       19.63      4.02 o
   2 -10   4       13.14       17.43      2.34 o
   3 -10   4       76.47       78.27      2.94 o
   4 -10   4      228.61      221.26      5.06 o
   5 -10   4       87.78      102.04      3.67 o
   6 -10   4       78.30       89.78      3.33 o
   7 -10   4      147.62      146.55      4.02 o
   8 -10   4       56.28       53.65      3.26 o
   9 -10   4       81.99       76.15      9.60 o
  10 -10   4       13.32        3.62      8.90 o
  11 -10   4        0.10       -0.65      8.90 o
  -9  -9   4        8.40       -2.52      7.14 o
  -8  -9   4        0.58        6.49      5.37 o
  -7  -9   4        9.43       14.01      4.92 o
  -6  -9   4        1.97        0.52      4.24 o
  -5  -9   4        5.88        4.69      3.72 o
  -4  -9   4        7.43        7.83      3.01 o
  -3  -9   4       26.92       28.41      3.93 o
  -2  -9   4       78.01       81.99      3.46 o
  -1  -9   4       29.97       29.54      2.64 o
   0  -9   4       21.96       17.26      2.28 o
   1  -9   4      747.96      685.95      9.96 o
   2  -9   4       17.30       22.63      2.17 o
   3  -9   4      200.06      211.48      4.55 o
   4  -9   4      259.19      251.07      5.26 o
   5  -9   4      151.19      154.90      3.70 o
   6  -9   4      246.01      239.41      5.78 o
   7  -9   4      108.72       93.01      3.77 o
   8  -9   4      101.18       96.82      3.89 o
   9  -9   4        1.62       -3.71      3.71 o
  10  -9   4        0.76        0.00      3.89 o
  11  -9   4        7.53       10.03      8.78 o
  12  -9   4        8.71       15.07      9.54 o
  -9  -8   4        0.11        9.78      8.87 o
  -8  -8   4       34.34       39.02      5.01 o
  -7  -8   4       47.91       49.67      4.57 o
  -6  -8   4       10.65        6.13      3.33 o
  -5  -8   4        6.07        6.21      3.30 o
  -4  -8   4       83.19       85.00      3.17 o
  -3  -8   4      105.25       91.78      3.03 o
  -2  -8   4        0.30        0.37      1.94 o
  -1  -8   4       31.05       29.69      1.77 o
   0  -8   4      161.57      155.59      3.20 o
   1  -8   4      747.59      734.91      9.65 o
   2  -8   4      737.42      728.85      8.92 o
   3  -8   4       30.32       37.74      2.24 o
   4  -8   4      339.20      332.92      5.50 o
   5  -8   4      456.44      421.75      7.25 o
   6  -8   4      120.88      104.56      3.18 o
   7  -8   4        3.40        0.02      2.58 o
   8  -8   4        5.61        7.31      2.79 o
   9  -8   4        5.18        6.56      4.03 o
  10  -8   4       25.40       36.11      6.73 o
  11  -8   4       56.61       55.85      5.40 o
  12  -8   4       13.09       10.10      6.40 o
 -10  -7   4        3.43        9.51      6.18 o
  -9  -7   4        1.52        1.42      5.65 o
  -8  -7   4        8.90       10.67      4.49 o
  -7  -7   4      139.22      135.10      4.60 o
  -6  -7   4       30.29       26.05      2.83 o
  -5  -7   4      172.27      160.40      4.58 o
  -4  -7   4       41.55       42.26      2.53 o
  -3  -7   4       36.83       32.84      2.17 o
  -2  -7   4      227.32      215.61      4.04 o
  -1  -7   4      346.86      336.02      4.70 o
   0  -7   4      377.05      342.91      5.05 o
   1  -7   4      968.80     1022.36     12.11 o
   2  -7   4      438.73      442.90      5.74 o
   3  -7   4     1090.81      993.59     11.82 o
   4  -7   4       68.32       60.80      2.12 o
   5  -7   4      548.41      562.08      9.10 o
   6  -7   4      134.08      111.17      3.19 o
   7  -7   4        4.99        6.52      2.02 o
   8  -7   4       82.70       84.52      3.56 o
   9  -7   4      110.73      111.72      5.97 o
  10  -7   4       71.12       79.57      5.85 o
  11  -7   4       72.05       83.78      8.41 o
  12  -7   4       29.78       35.39      5.95 o
  13  -7   4        2.29        3.39      6.09 o
 -11  -6   4        0.73        7.11      6.53 o
 -10  -6   4        0.82        4.00      4.83 o
  -9  -6   4        2.97        1.00      4.29 o
  -8  -6   4        2.45        0.90      2.96 o
  -7  -6   4        3.42        2.73      2.71 o
  -6  -6   4       17.92       21.87      2.52 o
  -5  -6   4       96.76       98.52      3.21 o
  -4  -6   4      691.93      674.77     11.92 o
  -3  -6   4      293.65      307.33      5.18 o
  -2  -6   4       89.62       91.78      2.34 o
  -1  -6   4      997.45      963.38     12.30 o
   0  -6   4      670.65      663.08      8.90 o
   1  -6   4       10.14       13.17      1.46 o
   2  -6   4      552.38      512.07      6.39 o
   3  -6   4      328.56      314.50      4.34 o
   4  -6   4       10.01       17.34      1.41 o
   5  -6   4      978.64     1003.05     12.87 o
   6  -6   4      203.26      201.41      3.86 o
   7  -6   4       63.52       68.56      2.98 o
   8  -6   4      169.22      169.05      5.04 o
   9  -6   4      215.34      218.43      8.17 o
  10  -6   4      147.38      155.67      7.30 o
  11  -6   4       13.98       17.59      5.22 o
  12  -6   4       14.30       23.00      7.79 o
  13  -6   4        3.63        3.12      6.10 o
 -12  -5   4        0.89        6.70      8.96 o
 -11  -5   4        0.63       -1.93      4.85 o
 -10  -5   4        6.36       -0.48      4.51 o
  -9  -5   4       11.63        5.83      3.33 o
  -8  -5   4        7.17       10.26      2.84 o
  -7  -5   4       30.27       38.60      2.87 o
  -6  -5   4      697.18      712.53     11.44 o
  -5  -5   4       60.08       60.54      2.51 o
  -4  -5   4        4.59        4.75      1.46 o
  -3  -5   4     1422.47     1403.74     18.98 o
  -2  -5   4       89.90       78.91      2.03 o
  -1  -5   4      132.87       91.45      1.99 o
   0  -5   4     1625.64     1740.09     20.20 o
   1  -5   4       33.52       43.30      1.14 o
   2  -5   4      455.11      534.58      7.06 o
   3  -5   4      445.79      478.99      6.05 o
   4  -5   4      231.81      237.24      3.69 o
   5  -5   4     1119.78     1125.66     14.32 o
   6  -5   4      354.64      343.29      5.06 o
   7  -5   4      529.90      496.74      9.77 o
   8  -5   4      293.56      306.91      6.84 o
   9  -5   4       16.69       16.50      4.16 o
  10  -5   4       56.38       62.75      5.10 o
  11  -5   4       25.21       34.16      5.37 o
  12  -5   4        0.38       -5.05      7.72 o
  13  -5   4        7.77        6.83      6.34 o
 -12  -4   4        0.09        3.98      6.61 o
 -11  -4   4        0.38       -1.01      4.79 o
 -10  -4   4        6.09       13.94      6.28 o
  -9  -4   4       19.41       19.55      4.53 o
  -8  -4   4      110.45      118.06      3.85 o
  -7  -4   4       48.82       52.27      3.30 o
  -6  -4   4        2.68        8.21      2.15 o
  -5  -4   4      175.87      167.80      3.34 o
  -4  -4   4     1845.06     1809.28     28.20 o
  -3  -4   4      284.05      289.16      3.63 o
  -2  -4   4       61.10       62.26      1.83 o
  -1  -4   4      193.25      237.33      3.56 o
   0  -4   4     1127.92     1277.51     14.92 o
   1  -4   4       11.49       21.42      1.02 o
   2  -4   4      154.69      134.36      2.24 o
   3  -4   4     2662.79     2722.05     31.41 o
   4  -4   4     1573.82     1562.92     19.51 o
   5  -4   4      651.77      650.86      9.28 o
   6  -4   4      487.56      458.10      6.88 o
   7  -4   4      162.31      163.39      4.02 o
   8  -4   4       93.42      102.35      3.96 o
   9  -4   4        6.34        1.15      3.99 o
  10  -4   4       26.10       26.26      4.77 o
  11  -4   4       17.68       15.50      5.25 o
  12  -4   4        0.65        1.80      5.69 o
  13  -4   4       10.13       10.16      6.53 o
 -12  -3   4        3.18        7.57      8.29 o
 -11  -3   4        5.67        2.75      4.05 o
 -10  -3   4        4.89       10.24      3.43 o
  -9  -3   4        4.54        8.90      3.01 o
  -8  -3   4      206.71      217.27      5.16 o
  -7  -3   4       28.83       29.16      2.36 o
  -6  -3   4      324.06      290.34      5.03 o
  -5  -3   4      180.85      179.41      3.25 o
  -4  -3   4       44.36       47.51      1.55 o
  -3  -3   4       66.50       65.22      1.70 o
  -2  -3   4     2925.84     3120.25     30.58 o
  -1  -3   4       28.73       27.68      0.92 o
   0  -3   4       22.19       10.96      0.77 o
   1  -3   4     3225.18     3354.22     32.78 o
   2  -3   4     2429.27     2431.59     26.51 o
   3  -3   4      751.38      743.03      9.53 o
   4  -3   4      850.52      864.01     11.08 o
   5  -3   4      994.71     1002.67     11.94 o
   6  -3   4      227.14      209.87      3.86 o
   7  -3   4       58.95       68.62      2.54 o
   8  -3   4        2.69        0.96      2.87 o
   9  -3   4       85.50       78.83      5.15 o
  10  -3   4        4.90        5.85      4.57 o
  11  -3   4       23.08       19.93      9.39 o
  12  -3   4       19.51       15.08      6.92 o
  13  -3   4        0.36        1.57      6.36 o
 -13  -2   4        3.65       17.78      6.75 o
 -12  -2   4        2.68        5.14      5.78 o
 -11  -2   4        0.72       -2.31      4.01 o
 -10  -2   4       19.48       19.01      3.46 o
  -9  -2   4       44.46       44.03      3.28 o
  -8  -2   4      221.02      194.99      4.65 o
  -7  -2   4        6.23        2.49      1.65 o
  -6  -2   4        1.40       -1.09      1.42 o
  -5  -2   4        2.40        2.85      1.11 o
  -4  -2   4      376.78      377.48      4.59 o
  -3  -2   4      304.50      291.22      3.42 o
  -2  -2   4      408.83      390.84      4.15 o
  -1  -2   4      614.58      646.47      6.56 o
   0  -2   4     4073.27     4273.54     41.50 o
   1  -2   4     2491.39     2498.00     23.48 o
   2  -2   4     2763.46     2856.81     29.46 o
   3  -2   4     1219.46     1440.17     16.85 o
   4  -2   4      119.99      122.61      2.38 o
   5  -2   4       21.72       13.33      1.60 o
   6  -2   4        0.44       -0.10      1.61 o
   7  -2   4      137.57      118.14      3.45 o
   8  -2   4       95.53       83.09      3.76 o
   9  -2   4       50.05       50.22      4.20 o
  10  -2   4       14.83       20.14      4.97 o
  11  -2   4       12.37        8.82      5.06 o
  12  -2   4       48.46       53.31      6.65 o
  13  -2   4        8.34       11.53      6.53 o
 -13  -1   4        0.10        3.66      6.01 o
 -12  -1   4       26.40       34.18      4.99 o
 -11  -1   4        6.08        9.30      4.08 o
 -10  -1   4        1.00        1.23      3.02 o
  -9  -1   4        6.79       -0.11      3.88 o
  -8  -1   4       44.90       33.08      1.99 o
  -7  -1   4        6.98        3.22      1.45 o
  -6  -1   4        0.94        1.61      1.20 o
  -5  -1   4      256.69      255.62      3.39 o
  -4  -1   4     4099.10     4108.16     41.81 o
  -3  -1   4      775.49      791.03      7.93 o
  -2  -1   4     1206.29     1152.32     11.91 o
  -1  -1   4      453.78      496.26      5.33 o
   0  -1   4     1668.71     1739.28     15.14 o
   1  -1   4     1426.33     1447.88     14.32 o
   2  -1   4     4165.68     4677.73     45.64 o
   3  -1   4       45.14       77.29      1.55 o
   4  -1   4     2248.07     2571.71     29.79 o
   5  -1   4        1.57        1.96      1.16 o
   6  -1   4      354.07      312.19      8.63 o
   7  -1   4       27.98       22.20      2.80 o
   8  -1   4       19.95       23.40      7.58 o
   9  -1   4      268.16      267.55      7.50 o
  10  -1   4      136.44      146.65      6.96 o
  11  -1   4        9.85       14.39      8.97 o
  12  -1   4        0.10        8.50      6.12 o
  13  -1   4        0.03       -6.56      6.56 o
 -13   0   4        1.09        0.78      5.80 o
 -12   0   4        0.11       -4.95      4.95 o
 -11   0   4       23.29       17.76      5.22 o
 -10   0   4        9.62        7.79      4.41 o
  -9   0   4       43.30       52.50      2.51 o
  -8   0   4       55.22       71.33      2.22 o
  -7   0   4       41.11       49.50      1.55 o
  -6   0   4      240.07      221.74      3.11 o
  -5   0   4      762.40      784.44      8.76 o
  -4   0   4     3328.44     3378.62     36.17 o
  -3   0   4      463.64      417.48      4.52 o
  -2   0   4      753.94      806.76      8.39 o
  -1   0   4     1107.74     1266.50     11.91 o
   0   0   4      617.34      709.09      6.81 o
   1   0   4        0.26       -0.08      0.53 o
   2   0   4      808.03      802.23      8.48 o
   3   0   4      413.57      513.17      6.84 o
   4   0   4      389.78      461.02      5.84 o
   5   0   4     1211.88     1260.12     15.97 o
   6   0   4      475.18      444.28      8.53 o
   7   0   4      288.36      272.49      7.01 o
   8   0   4      176.89      189.13      5.87 o
   9   0   4        3.02       -0.52      3.29 o
  10   0   4        9.36        6.95      3.73 o
  11   0   4        9.87        7.72      4.40 o
  12   0   4        1.39        7.34      5.86 o
  13   0   4        0.05        6.90      6.86 o
 -13   1   4        5.16        1.94      5.58 o
 -12   1   4        1.68       -1.07      4.90 o
 -11   1   4       48.48       57.64      6.44 o
 -10   1   4       32.30       46.59      3.55 o
  -9   1   4        2.95        1.03      2.14 o
  -8   1   4      292.29      289.98      4.95 o
  -7   1   4      336.68      329.40      4.50 o
  -6   1   4       36.40       30.37      1.37 o
  -5   1   4     1344.24     1322.68     14.37 o
  -4   1   4     3863.58     4142.35     46.89 o
  -3   1   4       71.36       90.42      1.92 o
  -2   1   4       42.78       50.32      1.42 o
  -1   1   4      125.26      153.10      2.97 o
   0   1   4       23.70       16.12      0.55 o
   1   1   4        3.78        8.21      0.77 o
   2   1   4     2956.56     3030.70     34.59 o
   3   1   4     1364.56     1467.54     17.01 o
   4   1   4      306.23      301.41     10.28 o
   5   1   4       69.40       57.67      1.99 o
   6   1   4     1889.04     1836.80     30.46 o
   7   1   4        3.86        7.10      3.40 o
   8   1   4       87.90       70.77      3.86 o
   9   1   4      242.53      241.28      9.26 o
  10   1   4        0.25       -3.16      3.60 o
  11   1   4        0.97        1.99      5.46 o
  12   1   4        0.57       -6.29      6.29 o
  13   1   4        2.43       -2.88      6.97 o
 -14   2   4        0.15       -5.76      5.76 o
 -13   2   4        2.48       -0.23      5.23 o
 -12   2   4        4.62        3.72      4.77 o
 -11   2   4       24.44       29.94      4.44 o
 -10   2   4      127.77      136.70      4.50 o
  -9   2   4       78.36       87.34      2.91 o
  -8   2   4       18.74       21.77      1.50 o
  -7   2   4      415.76      375.07      4.56 o
  -6   2   4      390.11      392.24      4.86 o
  -5   2   4      314.52      355.10      4.34 o
  -4   2   4      602.93      635.37      6.99 o
  -3   2   4       28.48       40.57      0.86 o
  -2   2   4     1278.51     1323.38     16.25 o
  -1   2   4     1098.40     1178.36     11.08 o
   0   2   4     1336.00     1304.86     12.31 o
   1   2   4      396.14      404.76      4.66 o
   2   2   4      186.48      170.82      2.50 o
   3   2   4      632.09      680.29      8.72 o
   4   2   4     1595.42     1620.06     21.67 o
   5   2   4       65.42       54.63      2.08 o
   6   2   4      118.02      117.31      3.88 o
   7   2   4      134.82      142.79      4.38 o
   8   2   4      148.67      145.71      5.89 o
   9   2   4       11.72       11.10      3.09 o
  10   2   4        3.65       -0.31      3.69 o
  11   2   4        1.51        0.36      5.51 o
  12   2   4        3.61        3.20      9.43 o
 -14   3   4        5.36        8.94      9.54 o
 -13   3   4        0.26        0.18      4.73 o
 -12   3   4        1.50        2.91      4.36 o
 -11   3   4       63.88       76.58      4.18 o
 -10   3   4       48.97       52.89      2.92 o
  -9   3   4      222.22      216.25      5.50 o
  -8   3   4       39.28       38.40      1.95 o
  -7   3   4       32.42       25.40      2.02 o
  -6   3   4      175.61      186.19      3.45 o
  -5   3   4       12.80       11.91      0.95 o
  -4   3   4      414.66      401.83      5.60 o
  -3   3   4      726.22      671.78      9.92 o
  -2   3   4       18.31       29.37      0.91 o
  -1   3   4      627.56      665.07      8.32 o
   0   3   4     3913.18     3884.06     52.86 o
   1   3   4      222.75      207.62      2.79 o
   2   3   4      874.63      832.10      9.27 o
   3   3   4      167.69      152.43      2.46 o
   4   3   4      306.59      283.44      4.28 o
   5   3   4       64.35       61.15      2.11 o
   6   3   4      132.02      137.88      5.73 o
   7   3   4        9.22        7.84      2.49 o
   8   3   4        1.08        0.20      2.85 o
   9   3   4        0.35       -0.46      3.27 o
  10   3   4       41.67       47.96      5.97 o
  11   3   4        3.31        9.32      7.87 o
  12   3   4        1.97       -2.37      9.51 o
 -13   4   4       18.80       28.53      9.18 o
 -12   4   4        5.05        8.89      7.69 o
 -11   4   4       38.46       40.25      3.99 o
 -10   4   4       21.55       17.54      3.16 o
  -9   4   4        2.68       -0.08      2.62 o
  -8   4   4       23.93       21.48      2.34 o
  -7   4   4       78.71       79.28      2.16 o
  -6   4   4      364.14      345.55      6.63 o
  -5   4   4      297.31      281.00      5.01 o
  -4   4   4      257.37      255.95      4.04 o
  -3   4   4      329.53      316.87      6.40 o
  -2   4   4      349.13      371.78      5.69 o
  -1   4   4     2836.23     2973.33     39.32 o
   0   4   4      866.37      855.16      9.31 o
   1   4   4      391.05      339.44      7.96 o
   2   4   4        4.80        3.42      0.79 o
   3   4   4       21.62       23.67      1.21 o
   4   4   4       19.01       22.45      1.44 o
   5   4   4       10.17        6.77      1.92 o
   6   4   4        4.47        3.45      2.28 o
   7   4   4       49.69       42.90      3.05 o
   8   4   4       75.31       69.64      4.04 o
   9   4   4        0.51       -3.94      3.94 o
  10   4   4       23.75       25.39      6.23 o
  11   4   4        0.25       -3.30      8.81 o
 -13   5   4       15.90        2.46      8.50 o
 -12   5   4       10.57        6.57      4.11 o
 -11   5   4        2.39        3.23      3.60 o
 -10   5   4        0.05       -0.58      3.47 o
  -9   5   4        0.07        2.85      2.50 o
  -8   5   4       74.96       76.26      3.64 o
  -7   5   4       15.59       15.82      1.48 o
  -6   5   4       91.30       84.16      3.31 o
  -5   5   4     1277.21     1273.43     25.76 o
  -4   5   4       86.47       65.91      5.64 o
  -3   5   4     1101.89     1158.72     40.62 o
  -2   5   4      910.93      970.61     14.22 o
  -1   5   4       49.57       42.94      1.24 o
   0   5   4       36.18       37.33      1.18 o
   1   5   4       90.19      102.80      2.34 o
   2   5   4       79.99       67.12      1.42 o
   3   5   4       56.72       50.07      1.54 o
   4   5   4      134.32      157.50      3.33 o
   5   5   4      335.93      325.13      5.51 o
   6   5   4       39.96       43.48      3.41 o
   7   5   4        2.96       -0.46      3.18 o
   8   5   4       35.83       43.50      6.83 o
   9   5   4        1.42        1.49      5.10 o
  10   5   4        0.02       -2.81      6.22 o
  11   5   4        1.06        1.12      6.23 o
 -13   6   4        5.48        9.57      8.44 o
 -12   6   4        0.22       -4.13      4.13 o
 -11   6   4        0.02        1.02      3.51 o
 -10   6   4       41.60       41.43      3.71 o
  -9   6   4       70.21       70.98      3.54 o
  -8   6   4      103.34      101.19      5.61 o
  -7   6   4       66.26       63.95      3.10 o
  -6   6   4       74.92       74.86      2.97 o
  -5   6   4      424.52      395.22     15.99 o
  -4   6   4      327.22      327.58     13.43 o
  -3   6   4      587.40      649.38     20.84 o
  -2   6   4        2.33        3.63      0.94 o
  -1   6   4        2.30        5.58      0.78 o
   0   6   4       26.23       25.91      1.33 o
   1   6   4        1.29        0.43      0.74 o
   2   6   4      167.93      186.71      3.21 o
   3   6   4      161.95      184.47      3.89 o
   4   6   4        4.69        2.96      1.90 o
   5   6   4      205.25      182.46      7.27 o
   6   6   4       44.40       36.06      3.42 o
   7   6   4        7.98        2.08      3.82 o
   8   6   4        0.24        0.56      3.86 o
   9   6   4        8.49        1.04     10.26 o
  10   6   4        0.49       -3.73      6.29 o
 -13   7   4        7.75       -0.51      8.46 o
 -12   7   4       33.50       33.94      4.39 o
 -11   7   4       59.80       66.38      4.30 o
 -10   7   4        1.55       -1.54      2.95 o
  -9   7   4       40.29       43.27      6.21 o
  -8   7   4       90.28       88.09      3.26 o
  -7   7   4      202.98      194.28      5.51 o
  -6   7   4       80.47       89.65      7.96 o
  -5   7   4       74.98       76.35      7.13 o
  -4   7   4       15.57       16.48      1.93 o
  -3   7   4       62.94       67.77      2.05 o
  -2   7   4      112.61      118.72      2.60 o
  -1   7   4      203.02      218.55      4.25 o
   0   7   4        3.24        1.71      1.54 o
   1   7   4      129.65      129.34      3.28 o
   2   7   4       41.07       47.53      2.32 o
   3   7   4      144.31      149.16      3.97 o
   4   7   4        1.92        0.56      2.26 o
   5   7   4       18.98        7.54      3.64 o
   6   7   4       44.10       39.20      6.46 o
   7   7   4        1.40       -0.66      4.55 o
   8   7   4        1.20        9.61      8.97 o
   9   7   4        7.72        4.81      9.52 o
  10   7   4        0.27        9.63     10.75 o
 -12   8   4        1.02       -2.94      4.01 o
 -11   8   4       22.53       25.69      3.62 o
 -10   8   4      104.54      103.82      6.33 o
  -9   8   4       49.71       47.89      2.79 o
  -8   8   4       10.86        9.98      1.86 o
  -7   8   4       10.02       11.07      1.79 o
  -6   8   4        2.16       -2.88      6.46 o
  -5   8   4        2.66        5.87      6.25 o
  -4   8   4       34.82       21.94      5.81 o
  -3   8   4      139.53      133.99      2.68 o
  -2   8   4      136.78      164.96      3.74 o
  -1   8   4      827.67      808.27     16.84 o
   0   8   4        1.68        0.45      2.73 o
   1   8   4       16.67       17.67      2.59 o
   2   8   4       11.18        7.63      2.69 o
   3   8   4       62.43       51.31      3.51 o
   4   8   4       31.50       22.37      3.10 o
   5   8   4        1.34       -0.16      3.72 o
   6   8   4       26.28       30.36      5.11 o
   7   8   4        1.40       -4.37      4.78 o
   8   8   4        0.59       -3.42      9.27 o
   9   8   4       10.39       20.94     10.40 o
 -12   9   4        0.47       -4.31      7.47 o
 -11   9   4       15.06       16.02      3.58 o
 -10   9   4       22.69       20.44      3.08 o
  -9   9   4       28.81       22.56      4.54 o
  -8   9   4        5.99        3.88      3.14 o
  -7   9   4       20.29       17.52      8.06 o
  -6   9   4        0.64        0.00      6.33 o
  -5   9   4        4.38       15.16      7.21 o
  -4   9   4       55.76       56.79      5.70 o
  -3   9   4       66.55       71.73      2.91 o
  -2   9   4       15.88       18.00      1.89 o
  -1   9   4      179.06      164.23      4.32 o
   0   9   4       92.03       79.09      3.30 o
   1   9   4       36.36       31.55      4.60 o
   2   9   4       21.65       24.01      3.21 o
   3   9   4        2.48       -3.21      3.21 o
   4   9   4        0.41       -0.43      6.41 o
   5   9   4        5.16       14.17      7.46 o
   6   9   4        0.10        1.32      7.93 o
   7   9   4        1.90       -2.71      7.92 o
   8   9   4        6.54        3.96      9.24 o
 -11  10   4        4.74        5.33      3.47 o
 -10  10   4        3.17        7.82      2.84 o
  -9  10   4        3.73       -0.58      3.05 o
  -7  10   4       34.21       29.50      9.21 o
  -6  10   4       52.55       65.94      9.20 o
  -5  10   4       28.08       19.75      8.18 o
  -4  10   4        5.54        8.17      4.99 o
  -3  10   4       18.51       21.97      3.79 o
  -2  10   4      175.80      170.61      4.51 o
  -1  10   4        2.90       -0.65      2.99 o
   0  10   4       32.28       40.48      3.18 o
   1  10   4       64.16       50.11      3.69 o
   2  10   4        2.67       16.12      3.50 o
   3  10   4       20.17       34.19      6.81 o
   4  10   4        4.99        4.19      7.13 o
   5  10   4        0.29       -7.30      7.30 o
   6  10   4        1.68        2.28      8.67 o
   7  10   4       10.85       25.62     10.11 o
 -10  11   4        1.71        2.86      4.22 o
  -9  11   4       11.54        9.87      3.26 o
  -7  11   4       15.66       30.57      9.74 o
  -6  11   4       20.27       24.06      9.29 o
  -5  11   4        8.28       14.10      8.87 o
  -4  11   4       49.43       41.88      2.30 o
  -3  11   4       10.14       10.53      2.34 o
  -2  11   4       17.50       18.75      2.62 o
  -1  11   4       10.86        4.33      2.84 o
   0  11   4        1.74        1.13      3.26 o
   1  11   4        2.62        6.31      3.60 o
   2  11   4        0.68       -0.66      6.69 o
   3  11   4        5.86        8.41      7.04 o
   4  11   4       17.85       26.53      8.04 o
   5  11   4        4.19       -5.48      8.43 o
  -9  12   4        6.88        8.10      3.65 o
  -8  12   4       42.39       38.23      4.13 o
  -7  12   4        4.07        3.54      3.65 o
  -6  12   4        1.66        2.99      2.67 o
  -5  12   4        3.20        1.26      2.85 o
  -4  12   4       26.74       16.41      2.48 o
  -3  12   4        0.21        1.60      2.72 o
  -2  12   4        0.91        3.25      2.95 o
  -1  12   4       19.63       23.64      3.30 o
   0  12   4        3.25       -2.72      3.40 o
   1  12   4        0.15       -1.08      4.88 o
   2  12   4       52.66       50.10      8.24 o
   3  12   4        2.69        3.93      8.26 o
   4  12   4       15.47       33.46      9.35 o
  -7  13   4        8.49        6.53     10.22 o
  -6  13   4        3.19        2.95      5.84 o
  -5  13   4       16.99       20.63      3.67 o
  -4  13   4        4.77        8.30      3.76 o
  -3  13   4        0.03       -2.53      3.06 o
  -2  13   4       12.29       19.84      3.47 o
  -1  13   4        0.22       -1.29      3.62 o
   0  13   4        4.82        7.59      3.83 o
   1  13   4        0.33       -1.79      6.21 o
   1 -14   5        2.01        9.32      6.58 o
   2 -14   5       25.33       22.89      9.74 o
   3 -14   5       70.34       78.91     10.68 o
   4 -14   5        0.08        0.08      9.58 o
  -2 -13   5        3.77        3.08      5.78 o
  -1 -13   5       11.13       20.11      6.01 o
   0 -13   5        0.22        2.82      8.51 o
   1 -13   5        0.28        3.76      5.19 o
   2 -13   5        7.46        7.03      4.97 o
   3 -13   5        7.76        5.89      4.47 o
   4 -13   5        0.88        2.50      8.90 o
   5 -13   5       34.70       21.58      9.43 o
   6 -13   5       45.49       59.22     10.57 o
   7 -13   5       24.85       19.26      9.83 o
  -4 -12   5        2.40       -1.96      6.55 o
  -3 -12   5       15.30       20.16      6.26 o
  -2 -12   5        1.16        3.22      5.63 o
  -1 -12   5        0.10        0.72      5.32 o
   0 -12   5        0.95        6.52      6.31 o
   1 -12   5       28.41       42.69      5.23 o
   2 -12   5       68.36       73.93      7.01 o
   3 -12   5       32.20       31.39      4.61 o
   4 -12   5       44.98       51.79      4.70 o
   5 -12   5       29.50       26.95      4.06 o
   6 -12   5       57.66       55.72      9.04 o
   7 -12   5       61.64       46.83      9.86 o
   8 -12   5        0.55       -5.38      9.10 o
   9 -12   5       10.21       10.28     10.00 o
  -6 -11   5        6.31       20.65      6.99 o
  -5 -11   5        2.62        2.98      6.22 o
  -4 -11   5       11.94       15.56      5.63 o
  -3 -11   5        0.13        2.73      5.28 o
  -2 -11   5        4.04        3.32      3.75 o
  -1 -11   5       53.94       43.27      5.19 o
   0 -11   5       25.04       17.78      4.79 o
   1 -11   5       15.68       11.29      4.60 o
   2 -11   5       94.16      102.73      5.52 o
   3 -11   5      232.75      239.47      8.49 o
   4 -11   5       86.81      104.54      9.07 o
   5 -11   5        2.82       -0.22      4.06 o
   6 -11   5        3.88        5.81      9.04 o
   7 -11   5       67.48       64.31      4.47 o
   8 -11   5        3.64        8.44      8.26 o
   9 -11   5       31.74       41.97      9.35 o
  10 -11   5        5.70        2.83      9.29 o
  -7 -10   5        4.17        3.79      7.86 o
  -6 -10   5       16.16       14.60     10.43 o
  -5 -10   5        2.26        6.00      5.83 o
  -4 -10   5        7.32        4.75      4.02 o
  -3 -10   5        4.20        2.36      3.70 o
  -2 -10   5       17.33       14.56      3.76 o
  -1 -10   5      146.50      144.28      5.57 o
   0 -10   5      131.84      119.79      5.77 o
   1 -10   5       68.79       71.67      4.77 o
   2 -10   5       87.91       87.99      5.79 o
   3 -10   5       25.46       35.46     10.76 o
   4 -10   5      167.71      158.48      5.86 o
   5 -10   5       43.63       44.87      4.31 o
   6 -10   5       48.69       54.09      7.63 o
   7 -10   5       20.03       25.85      9.12 o
   8 -10   5       20.92       25.64      4.43 o
   9 -10   5       73.64       79.00      5.23 o
  10 -10   5       53.61       57.56      4.77 o
  11 -10   5        3.35        1.09     10.12 o
  -8  -9   5        0.17        0.52      5.32 o
  -7  -9   5       18.24       18.58      4.87 o
  -6  -9   5        0.06       -1.47      4.32 o
  -5  -9   5        0.96        0.04      3.30 o
  -4  -9   5        4.23        2.76      3.13 o
  -3  -9   5       78.55       83.66      3.78 o
  -2  -9   5      126.66      135.72      4.57 o
  -1  -9   5      286.76      284.27      6.91 o
   0  -9   5       36.32       46.99      2.91 o
   1  -9   5       46.88       53.92      2.37 o
   2  -9   5      240.52      237.41      4.59 o
   3  -9   5        2.42        4.13      2.13 o
   4  -9   5       24.28       27.98      2.41 o
   5  -9   5       78.71       86.17      3.43 o
   6  -9   5       11.38       15.00      2.27 o
   7  -9   5      209.05      221.05      8.05 o
   8  -9   5      145.27      150.84      6.68 o
   9  -9   5       48.17       56.00      5.13 o
  10  -9   5       52.22       46.29      5.44 o
  11  -9   5       38.66       39.38      5.50 o
  -9  -8   5        0.53        1.46      6.59 o
  -8  -8   5        0.37       -0.32      6.19 o
  -7  -8   5       22.06       26.57      7.90 o
  -6  -8   5        0.85        0.02      3.24 o
  -5  -8   5       79.48       82.81      4.33 o
  -4  -8   5       65.78       66.83      3.15 o
  -3  -8   5      106.97      103.54      4.22 o
  -2  -8   5      125.26      132.86      4.59 o
  -1  -8   5        6.19        8.13      2.04 o
   0  -8   5      206.99      187.39      3.33 o
   1  -8   5        0.12        1.40      1.43 o
   2  -8   5        2.45        3.86      2.06 o
   3  -8   5      302.81      304.01      5.78 o
   4  -8   5      375.66      384.95      6.29 o
   5  -8   5       86.31       88.63      2.82 o
   6  -8   5      243.04      264.13      5.50 o
   7  -8   5      150.33      156.28      5.98 o
   8  -8   5      294.06      273.89      9.23 o
   9  -8   5      184.50      180.40      7.99 o
  10  -8   5        0.97        7.04      5.00 o
  11  -8   5        2.63       -5.25      5.25 o
  12  -8   5        3.14       -3.55      5.84 o
 -10  -7   5        5.49        4.67      6.30 o
  -9  -7   5        0.10        3.95      6.14 o
  -8  -7   5       75.38       77.89      6.33 o
  -7  -7   5       88.10       82.13      3.80 o
  -6  -7   5        1.56        3.05      2.84 o
  -5  -7   5       17.46       16.73      2.53 o
  -4  -7   5       45.65       47.27      2.73 o
  -3  -7   5       27.08       32.07      2.34 o
  -2  -7   5       75.07       74.55      2.77 o
  -1  -7   5       82.72       78.46      2.25 o
   0  -7   5        0.47        1.69      1.36 o
   1  -7   5      237.56      248.01      4.14 o
   2  -7   5      988.40      979.11     12.54 o
   3  -7   5     1423.58     1414.70     17.83 o
   4  -7   5       10.14        9.81      1.55 o
   5  -7   5      319.80      324.58      6.03 o
   6  -7   5      798.40      785.26     12.51 o
   7  -7   5      165.36      159.07      5.56 o
   8  -7   5       47.62       56.60      8.43 o
   9  -7   5        1.74       -1.81      4.19 o
  10  -7   5       20.78       22.83      8.02 o
  11  -7   5       21.43       23.96      5.58 o
  12  -7   5       12.49       13.02      6.76 o
 -11  -6   5        7.77        8.01      6.61 o
 -10  -6   5        0.17       -4.71      4.71 o
  -9  -6   5        1.89       -0.27      4.43 o
  -8  -6   5       79.64       84.23      3.94 o
  -7  -6   5       44.05       49.79      3.30 o
  -6  -6   5        0.75       -2.51      2.51 o
  -5  -6   5       52.03       53.34      2.77 o
  -4  -6   5       45.72       48.05      3.12 o
  -3  -6   5        4.66        2.26      1.86 o
  -2  -6   5        2.50        3.55      1.24 o
  -1  -6   5      441.61      475.58      6.17 o
   0  -6   5      190.52      202.18      3.47 o
   1  -6   5      901.17      871.15     11.15 o
   2  -6   5     1561.72     1550.39     20.88 o
   3  -6   5      910.92      917.44     12.76 o
   4  -6   5      238.41      230.82      3.88 o
   5  -6   5       18.31       17.24      2.05 o
   6  -6   5      652.00      615.42      9.12 o
   7  -6   5       31.11       29.49      4.04 o
   8  -6   5        0.01       -2.48      7.09 o
   9  -6   5       17.63       19.01      4.31 o
  10  -6   5       31.89       32.20      5.38 o
  11  -6   5       22.77       22.23      5.51 o
  12  -6   5       29.75       40.56      6.30 o
  13  -6   5       16.18       13.15      6.80 o
 -11  -5   5        0.33        6.03      6.99 o
 -10  -5   5       45.07       49.42      5.37 o
  -9  -5   5        9.10        6.12      3.59 o
  -8  -5   5        2.95        4.82      2.79 o
  -7  -5   5      175.31      167.22      4.70 o
  -6  -5   5       18.31       15.88      2.54 o
  -5  -5   5        0.38        0.68      2.03 o
  -4  -5   5      274.92      269.18      7.95 o
  -3  -5   5      406.97      412.56      5.93 o
  -2  -5   5      162.30      151.57      2.94 o
  -1  -5   5      277.24      283.53      4.31 o
   0  -5   5      958.64      945.33     12.06 o
   1  -5   5     1089.38     1120.08     14.14 o
   2  -5   5      632.46      631.16      8.95 o
   3  -5   5     1894.74     1801.25     22.55 o
   4  -5   5      388.48      384.10      5.97 o
   5  -5   5      127.77      137.76      3.21 o
   6  -5   5        5.63        7.85      1.74 o
   7  -5   5       34.08       35.42      2.45 o
   8  -5   5       12.80       14.43      4.10 o
   9  -5   5      108.86      110.36      5.95 o
  10  -5   5      105.24      106.35      7.70 o
  11  -5   5       54.13       60.24      6.34 o
  12  -5   5        5.17        8.59      6.02 o
  13  -5   5        8.60       17.84      6.87 o
 -12  -4   5        2.18        5.63      9.09 o
 -11  -4   5        1.40        2.52      5.75 o
 -10  -4   5       21.36       21.91      4.02 o
  -9  -4   5       66.85       58.88      3.96 o
  -8  -4   5       53.87       54.78      3.18 o
  -7  -4   5       45.98       51.10      2.88 o
  -6  -4   5       80.85       72.98      3.16 o
  -5  -4   5      183.22      189.38      4.17 o
  -4  -4   5      786.78      801.28      9.83 o
  -3  -4   5      106.53      104.17      2.18 o
  -2  -4   5      811.86      836.55      8.62 o
  -1  -4   5     1687.36     1855.29     19.33 o
   0  -4   5     1189.48     1214.33     15.23 o
   1  -4   5      990.98      983.06     11.68 o
   2  -4   5      183.69      147.63      2.60 o
   3  -4   5      107.66      125.01      2.49 o
   4  -4   5       70.28       93.76      2.56 o
   5  -4   5       35.66       32.33      1.97 o
   6  -4   5      607.98      618.93      9.31 o
   7  -4   5      474.11      475.16      8.86 o
   8  -4   5       24.26       20.09      4.14 o
   9  -4   5      102.91      108.17      5.71 o
  10  -4   5      112.24      114.79      6.26 o
  11  -4   5       14.01        9.73      5.16 o
  12  -4   5       36.67       45.81      6.31 o
  13  -4   5        0.69        3.15      6.82 o
 -12  -3   5        1.47        6.65      6.66 o
 -11  -3   5        0.24       -4.45      4.45 o
 -10  -3   5        0.92        1.68      3.63 o
  -9  -3   5        0.44       -0.63      3.09 o
  -8  -3   5       45.03       34.51      2.71 o
  -7  -3   5       83.17       87.05      3.65 o
  -6  -3   5     1335.25     1356.48     17.98 o
  -5  -3   5       12.78       11.98      1.44 o
  -4  -3   5      780.84      793.96      9.65 o
  -3  -3   5     1396.17     1420.61     16.58 o
  -2  -3   5      188.01      160.37      2.58 o
  -1  -3   5     1022.78     1050.04     11.11 o
   0  -3   5      197.79      209.96      2.70 o
   1  -3   5      152.95      155.46      3.14 o
   2  -3   5      130.84      171.65      2.90 o
   3  -3   5      418.16      394.65      5.74 o
   4  -3   5     1102.56     1069.32     14.73 o
   5  -3   5      150.81      148.74      3.68 o
   6  -3   5      159.59      162.21      4.45 o
   7  -3   5      828.50      772.28     15.66 o
   8  -3   5      250.98      257.45      7.16 o
   9  -3   5        7.82        7.18      3.92 o
  10  -3   5       86.37       82.41      6.06 o
  11  -3   5        4.24        2.66      5.24 o
  12  -3   5        3.30        9.65      6.16 o
  13  -3   5        0.03        4.03      6.87 o
 -13  -2   5        0.13       -5.93      6.40 o
 -12  -2   5        0.32       -1.53      6.13 o
 -11  -2   5       15.34       14.98      4.29 o
 -10  -2   5        3.18        2.45      3.28 o
  -9  -2   5      132.53      149.02      5.08 o
  -8  -2   5      339.92      357.37      7.95 o
  -7  -2   5        2.51        2.12      1.70 o
  -6  -2   5      328.34      334.55      5.08 o
  -5  -2   5      575.21      552.35      6.54 o
  -4  -2   5       68.38       56.44      1.44 o
  -3  -2   5      680.81      689.23      7.42 o
  -2  -2   5     1445.67     1595.61     17.38 o
  -1  -2   5      299.75      350.58      4.01 o
   0  -2   5      117.18       97.32      1.64 o
   1  -2   5       92.03      109.00      1.85 o
   2  -2   5     2154.77     2404.34     26.31 o
   3  -2   5      349.94      300.46      3.87 o
   4  -2   5      873.36      781.36     11.98 o
   5  -2   5     1801.60     1928.38     31.61 o
   6  -2   5      248.45      240.27      5.74 o
   7  -2   5       55.11       53.81      3.52 o
   8  -2   5      130.98      139.28      9.31 o
   9  -2   5        9.15       10.59      3.71 o
  10  -2   5        0.97       -0.05      4.64 o
  11  -2   5        2.68        1.41      5.55 o
  12  -2   5        0.08        4.83      6.15 o
  13  -2   5        4.33        4.63      6.41 o
 -13  -1   5        1.75        3.31      7.60 o
 -12  -1   5       20.70       19.56      6.07 o
 -11  -1   5       24.26       32.56      4.40 o
 -10  -1   5        0.76       -1.48      3.40 o
  -9  -1   5       11.48       10.36      2.85 o
  -8  -1   5      280.78      293.50      5.33 o
  -7  -1   5       83.92       88.50      2.53 o
  -6  -1   5      409.41      376.62      5.05 o
  -5  -1   5      167.49      148.91      2.47 o
  -4  -1   5      145.40      159.79      2.18 o
  -3  -1   5        0.81        0.41      0.71 o
  -2  -1   5     1027.58     1087.13     11.31 o
  -1  -1   5       51.00       36.84      1.12 o
   0  -1   5      419.23      401.35      4.06 o
   1  -1   5      835.97      864.60      9.16 o
   2  -1   5     7776.32     8051.90     78.55 o
   3  -1   5      280.59      225.14      2.99 o
   4  -1   5       85.47       81.93      2.12 o
   5  -1   5      685.65      781.94     11.05 o
   6  -1   5      180.25      164.20      3.93 o
   7  -1   5       15.71       12.43      2.79 o
   8  -1   5        9.31        3.39      3.08 o
   9  -1   5        6.11        3.83      3.32 o
  10  -1   5        4.91       -4.96      4.96 o
  11  -1   5       27.83       25.85      5.80 o
  12  -1   5       20.16       27.01      6.58 o
  13  -1   5        0.41       -8.09      8.94 o
 -13   0   5        5.58       12.96      5.95 o
 -12   0   5        0.39       -0.24      5.39 o
 -11   0   5       15.07       17.02      4.76 o
 -10   0   5       32.83       40.11      3.84 o
  -9   0   5        6.84        5.88      3.08 o
  -8   0   5       72.77       75.18      2.86 o
  -7   0   5      544.67      510.66      6.53 o
  -6   0   5      259.46      232.95      3.26 o
  -5   0   5      618.97      660.33      7.50 o
  -4   0   5      803.21      840.49     16.39 o
  -3   0   5        8.73        7.18      0.68 o
  -2   0   5      653.52      639.58      6.77 o
  -1   0   5      791.33      754.97      7.26 o
   0   0   5     4003.33     4400.67     40.88 o
   1   0   5      210.59      179.57      2.33 o
   2   0   5      292.76      247.80      3.44 o
   3   0   5     3409.39     3749.20     54.22 o
   4   0   5      136.01      150.02      5.29 o
   5   0   5       23.36       29.30      1.82 o
   6   0   5        1.94        0.88      2.46 o
   7   0   5        6.97        4.12      2.80 o
   8   0   5       84.60       86.27      4.26 o
   9   0   5       76.18       76.53      4.51 o
  10   0   5        8.12       11.81      4.12 o
  11   0   5        0.37       -1.26      5.41 o
  12   0   5       14.39       19.76      6.21 o
  13   0   5        4.24       -1.13      7.00 o
 -13   1   5       12.10       15.42      5.58 o
 -12   1   5       22.31       26.68      5.41 o
 -11   1   5        0.41       -0.37      4.41 o
 -10   1   5       62.80       52.70      6.32 o
  -9   1   5       48.12       37.88      2.46 o
  -8   1   5      153.57      158.32      3.59 o
  -7   1   5       11.35        8.90      1.27 o
  -6   1   5      483.87      500.03      5.85 o
  -5   1   5      818.34      810.26      9.01 o
  -4   1   5     2508.01     2575.89     26.22 o
  -3   1   5      284.37      257.46      3.30 o
  -2   1   5     2617.74     2552.32     24.87 o
  -1   1   5      137.29      133.08      1.78 o
   0   1   5      182.02      171.44      1.98 o
   1   1   5     2750.74     3124.58     32.04 o
   2   1   5     1038.26     1141.19     12.58 o
   3   1   5       55.28       73.08      1.98 o
   4   1   5      325.73      343.40      5.89 o
   5   1   5      275.55      297.13      6.08 o
   6   1   5     2300.36     2321.71     43.57 o
   7   1   5      290.30      284.67      7.38 o
   8   1   5       21.44       23.06      3.56 o
   9   1   5      101.56      108.64      4.97 o
  10   1   5       70.01       66.40      4.41 o
  11   1   5        9.52       13.96      5.83 o
  12   1   5        0.42       -6.38      6.38 o
 -13   2   5        6.51        9.04      5.19 o
 -12   2   5        5.94        9.14      4.65 o
 -11   2   5        9.66        4.49      4.18 o
 -10   2   5       35.16       44.57      4.09 o
  -9   2   5       16.51        9.81      2.38 o
  -8   2   5        5.78        3.30      1.50 o
  -7   2   5      374.97      392.60      5.07 o
  -6   2   5      399.96      416.87      5.16 o
  -5   2   5      136.07      115.89      3.66 o
  -4   2   5     1051.63     1064.38     11.62 o
  -3   2   5     1123.15     1120.08     11.59 o
  -2   2   5     1405.67     1414.35     13.83 o
  -1   2   5      870.45      957.24      9.49 o
   0   2   5       95.16       93.20      1.35 o
   1   2   5       27.03       24.84      0.87 o
   2   2   5       15.50        9.92      0.92 o
   3   2   5       97.38      104.04      2.24 o
   4   2   5      590.63      606.35      8.68 o
   5   2   5      237.78      230.35      5.43 o
   6   2   5      269.51      257.28      6.66 o
   7   2   5      698.60      630.31     13.80 o
   8   2   5        6.70       10.97      2.97 o
   9   2   5        0.46        6.26      3.47 o
  10   2   5        5.07        1.34      4.39 o
  11   2   5        1.97       -6.32      7.84 o
  12   2   5        0.13        6.75      9.64 o
 -13   3   5       17.51       18.02      8.70 o
 -12   3   5        0.27        7.58      3.55 o
 -11   3   5        8.66       13.15      2.68 o
 -10   3   5       14.21       22.76      2.34 o
  -9   3   5       69.10       74.80      3.18 o
  -8   3   5       38.32       42.55      2.36 o
  -7   3   5      216.03      222.16      4.18 o
  -6   3   5      483.74      455.60      6.03 o
  -5   3   5      729.23      699.04      8.84 o
  -4   3   5      122.60      124.45      2.45 o
  -3   3   5      750.26      799.05     10.80 o
  -2   3   5      645.90      759.51      9.58 o
  -1   3   5      982.30     1029.53     11.30 o
   0   3   5       13.43       14.73      0.73 o
   1   3   5       13.61       19.03      0.76 o
   2   3   5      240.72      249.22      3.20 o
   3   3   5       61.29       61.42      1.86 o
   4   3   5      576.17      590.57      7.91 o
   5   3   5      614.70      629.90      9.22 o
   6   3   5       83.79       74.02      3.17 o
   7   3   5       28.49       28.17      2.88 o
   8   3   5       57.43       55.01      3.65 o
   9   3   5        0.06       -0.51      3.61 o
  10   3   5       16.00       18.53      5.55 o
  11   3   5       22.02        3.68      9.04 o
  12   3   5        0.06       -1.86      8.74 o
 -13   4   5        0.48       -8.70      8.70 o
 -12   4   5        1.07        1.17      7.07 o
 -11   4   5       17.37       21.13      5.20 o
 -10   4   5       49.02       56.68      3.72 o
  -9   4   5       76.96       76.77      3.55 o
  -8   4   5      108.06      105.30      4.64 o
  -7   4   5      160.65      157.84      3.35 o
  -6   4   5      133.02      131.76      2.64 o
  -5   4   5      308.07      326.71      6.19 o
  -4   4   5       72.83       74.18      2.79 o
  -3   4   5       31.81       42.15      1.45 o
  -2   4   5      233.22      197.50      3.08 o
  -1   4   5      166.14      172.60      2.59 o
   0   4   5      262.73      292.71      3.47 o
   1   4   5      305.80      289.35      4.03 o
   2   4   5      345.74      337.67      4.73 o
   3   4   5      383.46      384.45      5.31 o
   4   4   5       49.11       51.70      1.83 o
   5   4   5       20.23       19.14      1.91 o
   6   4   5       59.91       50.86      2.92 o
   7   4   5        0.39        0.43      3.21 o
   8   4   5        0.09       -3.58      3.58 o
   9   4   5       19.75        7.68      5.10 o
  10   4   5       21.70       21.93      6.20 o
  11   4   5        1.22        7.86      8.44 o
 -13   5   5        9.69       11.20      7.96 o
 -12   5   5       12.03       23.15      4.37 o
 -11   5   5       18.32       20.66      3.72 o
 -10   5   5       14.63       13.70      3.11 o
  -9   5   5       41.07       41.86      3.03 o
  -8   5   5       44.36       43.45      2.54 o
  -7   5   5      419.68      400.98     10.19 o
  -6   5   5        4.25        3.34      1.77 o
  -5   5   5        0.23        1.35      2.27 o
  -4   5   5       22.38       20.45      1.97 o
  -3   5   5      656.22      633.66     11.32 o
  -2   5   5        3.08        6.73      0.83 o
  -1   5   5      724.82      788.62     15.04 o
   0   5   5      258.73      280.02      4.18 o
   1   5   5      122.75      115.45      2.40 o
   2   5   5      155.63      157.83      3.00 o
   3   5   5      151.85      124.12      4.21 o
   4   5   5       71.92       65.55      2.42 o
   5   5   5        2.91        4.94      2.76 o
   6   5   5        9.12        2.56      2.96 o
   7   5   5        0.06       -0.09      3.23 o
   8   5   5       33.89       42.97      4.46 o
   9   5   5        2.07        3.53      6.96 o
  10   5   5        0.19       -1.13      6.44 o
  11   5   5        0.53       -4.66     10.36 o
 -13   6   5       10.69       15.31      8.32 o
 -12   6   5        4.25        4.57      4.05 o
 -11   6   5       26.01       25.99      3.66 o
 -10   6   5       16.77       15.39      3.10 o
  -9   6   5        0.57        3.29      3.20 o
  -8   6   5        3.93        1.12      1.98 o
  -7   6   5       83.16       77.38      3.59 o
  -6   6   5       51.26       51.70      2.47 o
  -5   6   5      393.43      369.39     15.53 o
  -4   6   5      104.58       90.29      7.06 o
  -3   6   5       50.25       46.71      1.65 o
  -2   6   5      302.23      328.45      4.44 o
  -1   6   5      149.86      174.84      2.96 o
   0   6   5      164.71      166.61      7.48 o
   1   6   5      501.20      452.43      7.34 o
   2   6   5        1.73        1.86      1.60 o
   3   6   5       26.28       18.54      1.48 o
   4   6   5        0.10        1.47      2.00 o
   5   6   5      134.76      153.01      5.36 o
   6   6   5        4.77        6.92      3.14 o
   7   6   5       12.03       12.18      6.10 o
   8   6   5        0.09       10.14      8.38 o
   9   6   5        8.27       10.11      8.74 o
  10   6   5        2.30        0.32      9.26 o
 -12   7   5        0.34       -1.46      5.28 o
 -11   7   5        2.20       -0.66      3.60 o
 -10   7   5        2.67       -2.23      2.94 o
  -9   7   5        2.99        6.48      2.44 o
  -8   7   5       53.10       55.05      5.62 o
  -7   7   5       27.43       28.07      2.07 o
  -6   7   5        2.81       11.49      5.79 o
  -5   7   5       23.59       23.51      5.79 o
  -4   7   5      230.51      201.48     10.69 o
  -3   7   5     1084.61     1049.17     30.76 o
  -2   7   5        9.53       14.79      1.58 o
  -1   7   5       83.89       75.88      2.62 o
   0   7   5        7.65       14.48      1.78 o
   1   7   5        6.96        9.61      2.18 o
   2   7   5        8.34        5.08      1.96 o
   3   7   5        1.11        5.04      2.81 o
   4   7   5        8.59        4.48      2.33 o
   5   7   5       37.36       35.14      4.04 o
   6   7   5       11.73        9.11      4.08 o
   7   7   5       19.08       20.49      5.10 o
   8   7   5        0.94       -2.79      8.84 o
   9   7   5        0.39       -8.92      8.92 o
 -12   8   5        8.25        4.79      4.00 o
 -11   8   5        6.75       10.16      3.53 o
 -10   8   5       19.36       26.73      3.04 o
  -9   8   5        3.31       -1.14      2.27 o
  -8   8   5       13.57       18.64      3.28 o
  -6   8   5      110.27      109.67      9.43 o
  -5   8   5        1.55       -4.70      5.78 o
  -4   8   5       70.36       58.34      6.99 o
  -3   8   5      554.37      533.22     10.83 o
  -2   8   5       23.86       27.52      1.50 o
  -1   8   5      100.56      101.52      3.21 o
   0   8   5       17.40        5.38      2.27 o
   1   8   5        3.62       -2.00      4.01 o
   2   8   5       13.28       15.78      2.86 o
   3   8   5       23.09       28.93      3.42 o
   4   8   5        6.28       10.66      6.10 o
   5   8   5       14.23       11.35      3.62 o
   6   8   5        0.41        2.83      4.24 o
   7   8   5       31.47       28.29      9.09 o
   8   8   5        1.24        2.20      9.71 o
 -11   9   5        0.17       -3.33      3.33 o
 -10   9   5       20.82       22.11      4.03 o
  -9   9   5       54.95       59.75      2.99 o
  -7   9   5       31.07       17.92      8.46 o
  -6   9   5       49.24       51.47      7.86 o
  -5   9   5       18.80       19.06      7.70 o
  -4   9   5        1.09       -5.42      6.98 o
  -3   9   5       19.45       17.39      3.27 o
  -2   9   5        2.63        2.18      1.84 o
  -1   9   5        8.62       10.81      2.21 o
   0   9   5       30.43       34.07      2.79 o
   1   9   5       52.14       59.30      3.37 o
   2   9   5        0.28       -2.97      2.97 o
   3   9   5       15.97       19.64      6.07 o
   4   9   5        2.77        4.34      6.75 o
   5   9   5        8.28        9.03      6.70 o
   6   9   5       17.15       18.21      8.64 o
   7   9   5        9.52       18.73      8.55 o
 -11  10   5        1.30        1.71      6.04 o
 -10  10   5       14.39       15.13      3.61 o
  -9  10   5       41.34       45.62      4.68 o
  -7  10   5       11.42       22.03      9.40 o
  -6  10   5        2.79       10.29      8.57 o
  -5  10   5        1.73       -0.40      8.21 o
  -4  10   5        0.61       -1.66      7.93 o
  -3  10   5        0.93        1.23      1.86 o
  -2  10   5       59.15       64.74      5.20 o
  -1  10   5        7.87       10.78      2.55 o
   0  10   5        8.29        3.01      2.87 o
   1  10   5       52.49       55.27      3.77 o
   2  10   5        4.67        7.22      3.58 o
   3  10   5        0.56        5.93      6.55 o
   4  10   5        2.16        2.82      7.23 o
   5  10   5       11.37       -1.17      7.98 o
   6  10   5        0.01       -6.30      8.77 o
  -9  11   5        0.22       -1.80      2.81 o
  -7  11   5        0.49       12.76     10.01 o
  -6  11   5        1.96        9.69      8.43 o
  -5  11   5        0.18        6.47      9.37 o
  -4  11   5       22.15       32.37      2.07 o
  -3  11   5       13.80       16.92      2.34 o
  -2  11   5        0.96        3.14      2.56 o
  -1  11   5        5.84        8.65      2.89 o
   0  11   5       18.76       13.52      3.13 o
   1  11   5        9.65        3.61      3.70 o
   2  11   5        0.64        3.53      6.86 o
   3  11   5        1.17       -6.95      6.95 o
   4  11   5        6.60        8.72      7.90 o
   5  11   5        0.98       -8.18      8.60 o
  -7  12   5        0.06       -4.34      9.40 o
  -6  12   5        0.46        1.83     10.00 o
  -5  12   5       21.11       19.67      2.82 o
  -4  12   5        1.15        2.60      2.98 o
  -3  12   5        6.07        3.30      2.73 o
  -2  12   5       18.11       19.94      5.35 o
  -1  12   5        3.01        3.33      3.19 o
   0  12   5       13.03       10.83      3.74 o
   1  12   5        0.17        4.79      4.84 o
   2  12   5       18.55       36.00      8.12 o
   3  12   5        0.34        6.33      7.90 o
  -6  13   5        6.19        6.39      4.34 o
  -5  13   5        0.32        0.10      3.28 o
  -4  13   5       73.13       67.48      4.29 o
  -3  13   5        3.27        3.89      3.13 o
  -2  13   5        0.75        0.71      4.16 o
  -1  13   5        0.28        3.10      3.73 o
   0  13   5        8.82       18.08      4.08 o
  -2 -13   6        4.61        2.48      6.48 o
  -1 -13   6       51.89       61.66      6.76 o
   0 -13   6        6.14        8.33      5.75 o
   1 -13   6        4.49        1.94      5.52 o
   2 -13   6        8.34        7.59      7.58 o
   3 -13   6       18.60       25.37      5.34 o
   4 -13   6       15.73       27.65      7.28 o
   5 -13   6        0.32       13.10      9.32 o
   6 -13   6        2.68       -5.58     10.06 o
  -4 -12   6        7.03        9.40      6.96 o
  -3 -12   6       16.20       19.28      6.31 o
  -2 -12   6        0.57       -1.33      5.97 o
  -1 -12   6       32.19       36.63      5.64 o
   0 -12   6       72.83       82.94      7.32 o
   1 -12   6        1.17        0.75      5.26 o
   2 -12   6        1.63       -2.82      4.97 o
   3 -12   6       13.29       18.19      5.02 o
   4 -12   6        4.78        4.60      4.82 o
   5 -12   6        0.47       -3.21      4.62 o
   6 -12   6       22.81       29.34      8.52 o
   7 -12   6       68.55       87.14      5.35 o
   8 -12   6       36.95       41.94      9.98 o
  -6 -11   6        0.63       -6.85      6.85 o
  -5 -11   6        2.43        3.48      6.17 o
  -4 -11   6        2.01        0.34      6.03 o
  -3 -11   6       30.96       33.58      7.57 o
  -2 -11   6       80.67       93.82      5.11 o
  -1 -11   6        3.21        6.83      5.27 o
   0 -11   6        0.87       -4.57      4.66 o
   1 -11   6       37.68       38.99      4.79 o
   2 -11   6        0.08        6.80      4.77 o
   3 -11   6       91.56       94.82      5.79 o
   4 -11   6       53.67       62.72      5.27 o
   5 -11   6       25.54        8.30      7.18 o
   6 -11   6       70.47       71.44      8.09 o
   7 -11   6      172.65      198.84      8.35 o
   8 -11   6       25.89       25.26      4.87 o
   9 -11   6       20.61       30.83      4.88 o
  -7 -10   6        5.61        9.40      5.71 o
  -6 -10   6       23.00       31.69      5.38 o
  -5 -10   6        0.26        2.37      4.80 o
  -4 -10   6        7.25       -0.89      4.22 o
  -3 -10   6       14.26       17.28      3.52 o
  -2 -10   6        9.77       15.83      3.30 o
  -1 -10   6        2.42        1.88      3.35 o
   0 -10   6        0.12        1.76      4.36 o
   1 -10   6       56.35       60.17      5.02 o
   2 -10   6       45.91       40.46      8.50 o
   3 -10   6      159.19      168.73      7.39 o
   4 -10   6      248.95      256.74      7.27 o
   5 -10   6       77.49       79.67      4.27 o
   6 -10   6      105.33      106.20      5.87 o
   7 -10   6       82.11       78.18      5.53 o
   8 -10   6       61.97       63.06      5.45 o
   9 -10   6        1.22        2.66      8.09 o
  10 -10   6        3.27       -4.80      5.19 o
  -8  -9   6        0.37       -3.59      6.57 o
  -7  -9   6        1.83       -5.07      5.07 o
  -6  -9   6        0.60       -1.78      4.45 o
  -5  -9   6       16.99       17.31      7.25 o
  -4  -9   6       27.84       38.83      3.79 o
  -3  -9   6        1.48        3.88      3.18 o
  -2  -9   6        7.09        0.10      2.98 o
  -1  -9   6      210.85      207.23      6.74 o
   0  -9   6       37.93       34.72      3.52 o
   1  -9   6      103.06      102.66      8.89 o
   2  -9   6      302.83      288.73     11.56 o
   3  -9   6      293.74      304.32      9.54 o
   4  -9   6      169.79      158.05      5.64 o
   5  -9   6      142.76      131.31      5.14 o
   6  -9   6       85.65       79.37      4.12 o
   7  -9   6        2.98       -4.58      5.05 o
   8  -9   6        5.15       -5.00     13.78 o
   9  -9   6        3.06        2.78      5.07 o
  10  -9   6        3.20        2.86      5.45 o
  11  -9   6       36.34       32.98      6.13 o
  -9  -8   6        9.65        8.72      6.43 o
  -8  -8   6        1.66        9.47      6.18 o
  -7  -8   6        0.33       -2.46      4.41 o
  -6  -8   6       18.03       15.36      4.57 o
  -5  -8   6        5.71        2.52      3.23 o
  -4  -8   6        0.72       -0.12      2.59 o
  -3  -8   6       20.60       18.62      2.55 o
  -2  -8   6       43.67       42.42      2.80 o
  -1  -8   6      606.90      583.63      9.67 o
   0  -8   6      391.28      382.93      6.88 o
   1  -8   6      224.95      217.86      4.72 o
   2  -8   6      222.89      236.47      6.44 o
   3  -8   6        5.62        5.55      1.96 o
   4  -8   6      468.68      425.77      6.96 o
   5  -8   6       51.10       46.00      3.11 o
   6  -8   6        0.56        0.92      3.53 o
   7  -8   6        5.35       15.46      5.96 o
   8  -8   6       95.42       91.33      7.66 o
   9  -8   6      215.88      249.45      9.71 o
  10  -8   6       27.53       33.48      5.94 o
  11  -8   6        1.51        4.61      8.27 o
  12  -8   6       31.67       33.30      6.60 o
 -10  -7   6       15.00       24.00      6.46 o
  -9  -7   6        8.18       15.31      6.10 o
  -8  -7   6        7.93       10.29      4.58 o
  -7  -7   6        4.29        5.26      3.15 o
  -6  -7   6        0.13       -1.04      2.84 o
  -5  -7   6       44.16       38.86      2.95 o
  -4  -7   6       50.67       48.99      2.83 o
  -3  -7   6      117.86      104.55      3.37 o
  -2  -7   6      347.77      328.09      6.24 o
  -1  -7   6      341.36      363.07      5.91 o
   0  -7   6      257.10      271.53      4.06 o
   1  -7   6      259.03      243.00      6.78 o
   2  -7   6       95.75       99.08      2.80 o
   3  -7   6       36.74       38.43      1.91 o
   4  -7   6        3.72        5.93      2.12 o
   5  -7   6      101.76      108.29      3.07 o
   6  -7   6       79.32       83.68      4.00 o
   7  -7   6      399.42      387.27      9.24 o
   8  -7   6       63.58       67.17      5.47 o
   9  -7   6       78.04       81.53      5.78 o
  10  -7   6      140.23      153.77      7.46 o
  11  -7   6       10.79       10.69      9.78 o
  12  -7   6        0.58        2.27      8.27 o
 -10  -6   6        1.90       -0.37      5.02 o
  -9  -6   6        6.80       -3.36      4.79 o
  -8  -6   6       42.05       40.93      4.14 o
  -7  -6   6       14.42       14.91      3.14 o
  -6  -6   6        5.43        5.37      2.78 o
  -5  -6   6      180.29      175.51      4.56 o
  -4  -6   6       98.40       92.82      3.09 o
  -3  -6   6      316.05      309.92      5.88 o
  -2  -6   6      279.70      281.35      5.44 o
  -1  -6   6       87.04       92.32      2.46 o
   0  -6   6      272.22      281.70      4.97 o
   1  -6   6      154.83      141.17      3.34 o
   2  -6   6        8.03       10.76      1.73 o
   3  -6   6     1573.91     1589.71     19.99 o
   4  -6   6       38.63       44.07      1.91 o
   5  -6   6      253.49      237.57      4.26 o
   6  -6   6      347.09      358.60      8.50 o
   7  -6   6       58.48       59.20      3.56 o
   8  -6   6      538.41      516.59     14.31 o
   9  -6   6       91.46       91.26      5.99 o
  10  -6   6       12.91       13.82      5.31 o
  11  -6   6        8.49       14.07      5.77 o
  12  -6   6        0.28        2.26      6.50 o
 -11  -5   6        0.13        5.44      5.46 o
 -10  -5   6        6.68        7.83      4.82 o
  -9  -5   6        7.83        8.28      3.85 o
  -8  -5   6       20.28       24.56      3.53 o
  -7  -5   6      144.01      148.81      4.58 o
  -6  -5   6      224.53      218.30      5.19 o
  -5  -5   6       57.56       59.55      2.70 o
  -4  -5   6       58.99       54.45      2.94 o
  -3  -5   6       52.88       45.92      2.31 o
  -2  -5   6      200.33      205.47      3.37 o
  -1  -5   6       87.42       92.64      2.45 o
   0  -5   6       88.11       95.18      3.16 o
   1  -5   6       82.36       83.34      3.14 o
   2  -5   6      947.72      921.58     11.89 o
   3  -5   6     1225.68     1260.04     17.78 o
   4  -5   6      230.35      220.47      3.87 o
   5  -5   6      308.38      303.10      5.26 o
   6  -5   6      738.72      724.11     12.86 o
   7  -5   6      313.36      288.39      7.75 o
   8  -5   6       31.79       32.35      4.68 o
   9  -5   6        5.02        5.44      4.71 o
  10  -5   6        2.29        4.13      5.20 o
  11  -5   6       10.50        1.03      5.97 o
  12  -5   6        0.16        1.69     10.58 o
 -12  -4   6        1.32        6.55      8.50 o
 -11  -4   6        2.36       12.06      6.37 o
 -10  -4   6       19.83       21.92      4.08 o
  -9  -4   6       77.13       79.57      4.20 o
  -8  -4   6       13.55       11.92      3.24 o
  -7  -4   6        7.18        6.39      2.53 o
  -6  -4   6      207.81      202.90      5.22 o
  -5  -4   6      118.73      108.46      4.16 o
  -4  -4   6       17.21       18.81      2.15 o
  -3  -4   6        7.98       10.39      1.26 o
  -2  -4   6        3.49        6.21      1.33 o
  -1  -4   6      130.16      129.00      2.25 o
   0  -4   6      399.32      427.75      5.87 o
   1  -4   6     1804.08     1811.43     21.46 o
   2  -4   6     1090.71     1085.60     14.87 o
   3  -4   6      962.94      950.03     16.25 o
   4  -4   6      967.64      894.90     11.87 o
   5  -4   6      258.89      261.16      4.69 o
   6  -4   6       23.82       28.46      2.24 o
   7  -4   6        3.88       -3.04      3.04 o
   8  -4   6       92.12       81.69      5.24 o
   9  -4   6       27.66       24.47      5.06 o
  10  -4   6        8.17        6.33      4.98 o
  11  -4   6       34.32       34.53      6.97 o
  12  -4   6       17.85       20.08      9.70 o
  13  -4   6        1.41       -1.73     10.08 o
 -12  -3   6        0.60       -2.90      6.21 o
 -11  -3   6       28.39       38.75      5.99 o
 -10  -3   6       23.03       34.38      4.37 o
  -9  -3   6        4.98        6.92      3.79 o
  -8  -3   6       81.01       72.13      3.69 o
  -7  -3   6        4.10        1.35      2.69 o
  -6  -3   6      114.72      103.34      2.88 o
  -5  -3   6      284.28      271.64      5.35 o
  -4  -3   6      542.75      549.61      7.03 o
  -3  -3   6      386.74      406.83      5.39 o
  -2  -3   6      624.12      650.17      9.03 o
  -1  -3   6      568.78      551.58      7.35 o
   0  -3   6     2009.18     2033.45     23.52 o
   1  -3   6      805.80      855.25      8.81 o
   2  -3   6      463.02      504.82      7.37 o
   3  -3   6      778.52      767.93      9.42 o
   4  -3   6      234.13      209.01      6.63 o
   5  -3   6      142.35      150.08      4.31 o
   6  -3   6       10.27        8.13      2.91 o
   7  -3   6      133.22      121.34      4.72 o
   8  -3   6        2.62        0.55      3.52 o
   9  -3   6       32.74       37.64      5.30 o
  10  -3   6      112.83      110.24      6.37 o
  11  -3   6        9.93        7.44      5.64 o
  12  -3   6       12.06        6.94      8.23 o
  13  -3   6        3.32        6.53     11.77 o
 -12  -2   6        2.47       -1.54      6.01 o
 -11  -2   6        0.47       -0.38      4.23 o
 -10  -2   6       86.53       88.89      8.06 o
  -9  -2   6        4.54        3.22      2.93 o
  -8  -2   6        0.09        3.67      2.93 o
  -7  -2   6      117.93      104.50      3.91 o
  -6  -2   6      386.43      392.20      5.85 o
  -5  -2   6      509.13      553.33      6.64 o
  -4  -2   6      136.58      132.82      2.25 o
  -3  -2   6      177.64      172.00      2.65 o
  -2  -2   6      500.52      500.01      5.90 o
  -1  -2   6     1636.91     1692.41     18.47 o
   0  -2   6     3179.72     3377.47     38.75 o
   1  -2   6      510.65      545.94      6.40 o
   2  -2   6        6.33       12.73      1.02 o
   3  -2   6      221.79      238.03      3.96 o
   4  -2   6        0.59       -1.28      1.28 o
   5  -2   6       27.75       21.35      2.44 o
   6  -2   6      156.20      161.11      5.30 o
   7  -2   6      249.24      240.44      6.61 o
   8  -2   6      173.38      170.80      6.00 o
   9  -2   6       56.80       64.94      4.68 o
  10  -2   6       12.25       23.76      5.00 o
  11  -2   6       11.76       11.77      5.72 o
  12  -2   6        4.99        6.67      6.54 o
  13  -2   6        0.85        4.77      7.40 o
 -13  -1   6        3.12       11.09      6.55 o
 -12  -1   6        4.18        2.18     12.59 o
 -11  -1   6        0.08        2.69      5.35 o
 -10  -1   6        0.02        2.67      3.62 o
  -9  -1   6        2.98       -0.93      3.83 o
  -8  -1   6        1.37        2.36      2.51 o
  -7  -1   6      183.71      188.27      3.71 o
  -6  -1   6      569.97      582.57      7.37 o
  -5  -1   6       99.68      104.42      2.04 o
  -4  -1   6      810.49      839.39      8.55 o
  -3  -1   6      125.48      137.09      2.10 o
  -2  -1   6     1683.03     1734.34     17.90 o
  -1  -1   6      887.16      885.84      8.95 o
   0  -1   6      633.85      742.61      7.25 o
   1  -1   6      311.48      392.03      4.50 o
   2  -1   6      431.70      499.36      6.74 o
   3  -1   6      111.64      126.60      2.81 o
   4  -1   6     1042.21     1020.21     18.11 o
   5  -1   6      243.18      230.89      4.23 o
   6  -1   6      122.18      120.56      4.59 o
   7  -1   6       73.51       81.66      4.12 o
   8  -1   6      107.82      105.15      4.72 o
   9  -1   6       66.72       73.75      4.57 o
  10  -1   6       55.03       55.37      7.59 o
  11  -1   6        0.18        2.97      7.46 o
  12  -1   6        4.03       -6.07      6.50 o
 -13   0   6        1.52        9.11      9.45 o
 -12   0   6        0.01       -2.10      5.32 o
 -11   0   6        5.14       -1.45      6.24 o
 -10   0   6        8.77       20.90      4.64 o
  -9   0   6        8.75       13.00      3.23 o
  -8   0   6       42.83       47.08      2.64 o
  -7   0   6      378.16      387.68      6.18 o
  -6   0   6      917.95      977.94     10.98 o
  -5   0   6       61.62       52.14      1.39 o
  -4   0   6      257.36      236.90      2.97 o
  -3   0   6      606.81      638.97      6.86 o
  -2   0   6      292.76      304.29      3.38 o
  -1   0   6       77.34       93.35      1.46 o
   0   0   6      576.96      604.12      6.16 o
   1   0   6       37.93       28.32      1.00 o
   2   0   6      791.03      859.42     10.28 o
   3   0   6      407.93      399.48      5.62 o
   4   0   6      670.82      606.82     10.73 o
   5   0   6      171.80      174.17      4.05 o
   6   0   6      134.23      137.32      5.04 o
   7   0   6      260.14      258.20      6.96 o
   8   0   6       50.98       51.82      4.23 o
   9   0   6        1.84        7.49      8.56 o
  10   0   6        3.57        8.50      4.38 o
  11   0   6        0.14       -4.60     14.50 o
  12   0   6        5.53        5.86      6.72 o
 -13   1   6        1.28        4.60      5.76 o
 -12   1   6       11.47       24.07      5.37 o
 -11   1   6        3.69       11.30      4.57 o
 -10   1   6       27.19       24.18      4.36 o
  -9   1   6       54.72       64.28      2.90 o
  -8   1   6       31.72       30.34      2.26 o
  -7   1   6      392.48      377.70      5.42 o
  -6   1   6      637.79      654.96      7.51 o
  -5   1   6       16.10       16.12      0.99 o
  -4   1   6      100.14      109.62      2.36 o
  -3   1   6       59.09       71.92      1.47 o
  -2   1   6      499.54      546.57      5.37 o
  -1   1   6       30.98       20.93      0.86 o
   0   1   6       66.92       44.27      1.17 o
   1   1   6     1562.56     1699.41     18.55 o
   2   1   6      860.75      856.73     10.20 o
   3   1   6      183.40      176.40      3.06 o
   4   1   6     1803.93     1778.24     26.25 o
   5   1   6       16.70       18.05      1.97 o
   6   1   6        8.37        0.50      2.73 o
   7   1   6       69.62       62.64      5.58 o
   8   1   6        9.17       12.90      3.66 o
   9   1   6        2.96        5.61      3.88 o
  10   1   6        3.37        0.54      4.46 o
  11   1   6        0.09       -8.70      8.70 o
  12   1   6        3.41       12.49      8.64 o
 -13   2   6        3.38       14.17      5.04 o
 -12   2   6       19.52       26.48      4.84 o
 -11   2   6       16.78       26.23      4.30 o
 -10   2   6        2.23        5.96      2.73 o
  -9   2   6       52.67       51.45      2.88 o
  -8   2   6       44.68       43.84      2.70 o
  -7   2   6      145.70      139.08      2.91 o
  -6   2   6      217.57      212.68      3.27 o
  -5   2   6        0.77        1.10      0.70 o
  -4   2   6      493.48      506.07      5.43 o
  -3   2   6      257.68      253.76      2.82 o
  -2   2   6       58.55       48.03      1.04 o
  -1   2   6      876.93      878.16      8.80 o
   0   2   6     1882.49     1949.60     17.65 o
   1   2   6       12.42       12.50      0.94 o
   2   2   6     1260.96     1290.70     15.04 o
   3   2   6      439.10      434.14      5.97 o
   4   2   6        3.89        2.76      1.62 o
   5   2   6       42.46       51.53      2.45 o
   6   2   6      126.10      123.25      4.85 o
   7   2   6       35.54       25.45      2.96 o
   8   2   6        0.29        0.02      3.02 o
   9   2   6        9.99        5.23      3.49 o
  10   2   6       15.48       15.89      6.05 o
  11   2   6        7.26        1.86      9.21 o
  12   2   6        2.20        8.60      8.89 o
 -13   3   6       21.42       18.84      8.74 o
 -12   3   6        0.36       -7.44      7.44 o
 -11   3   6       13.73       17.49      4.93 o
 -10   3   6       42.96       42.65      3.78 o
  -9   3   6       40.09       29.67      3.23 o
  -8   3   6        3.26        6.92      2.58 o
  -7   3   6        1.60        3.80      1.54 o
  -6   3   6       20.49       21.40      1.57 o
  -5   3   6       23.73       24.64      1.33 o
  -4   3   6       53.07       46.36      1.91 o
  -3   3   6     2304.91     2313.78     26.63 o
  -2   3   6     1404.11     1390.88     16.15 o
  -1   3   6       13.31       26.99      0.74 o
   0   3   6      210.16      210.98      3.09 o
   1   3   6      562.79      606.90      6.88 o
   2   3   6        5.27        4.88      0.96 o
   3   3   6      190.30      176.58      2.78 o
   4   3   6      270.12      253.70      4.20 o
   5   3   6      225.91      229.64      4.43 o
   6   3   6      202.72      219.63      5.79 o
   7   3   6        2.51        3.62      2.83 o
   8   3   6       48.31       50.27      7.02 o
   9   3   6        8.02       11.93     12.01 o
  10   3   6        1.91        0.91      6.99 o
  11   3   6        3.90        9.41      8.53 o
 -13   4   6        3.95        9.91      8.92 o
 -12   4   6       14.74       12.62      7.83 o
 -11   4   6        0.48       -3.71      3.71 o
 -10   4   6        9.67       12.12      3.35 o
  -9   4   6       24.34       19.12      2.94 o
  -8   4   6        3.50       -0.47      2.34 o
  -7   4   6      210.83      199.28      4.27 o
  -6   4   6      390.61      388.55      5.68 o
  -5   4   6      271.87      258.38      4.37 o
  -4   4   6       71.64       71.76      1.81 o
  -3   4   6      123.40      131.50      2.68 o
  -2   4   6      648.44      662.63     10.29 o
  -1   4   6      557.34      566.22      6.88 o
   0   4   6       31.90       27.27      1.06 o
   1   4   6      106.38      103.16      2.22 o
   2   4   6       28.85       21.80      1.45 o
   3   4   6      639.44      664.64      7.74 o
   4   4   6      229.46      240.79      4.43 o
   5   4   6      121.55      109.02      6.19 o
   6   4   6       20.59       24.06      3.33 o
   7   4   6       40.30       36.61      3.67 o
   8   4   6       30.65       28.64      4.04 o
   9   4   6        3.66       10.79      9.57 o
  10   4   6        0.47       -6.37      6.37 o
  11   4   6        2.65        6.81      9.75 o
 -13   5   6        1.09        2.00      8.38 o
 -12   5   6        0.48        0.42      4.15 o
 -11   5   6        0.07       -1.81      3.67 o
 -10   5   6        3.85        4.22      3.11 o
  -9   5   6        7.46        9.42      3.14 o
  -8   5   6      118.35      114.48      6.96 o
  -7   5   6      129.42      120.43      5.36 o
  -6   5   6       11.18       13.24      1.53 o
  -5   5   6      567.18      576.72      8.82 o
  -4   5   6      102.11      112.38      2.71 o
  -3   5   6      514.40      491.36      7.54 o
  -2   5   6       43.95       42.97      1.72 o
  -1   5   6       66.37       57.71      1.58 o
   0   5   6        2.03        1.97      1.29 o
   1   5   6      235.15      273.72      6.26 o
   2   5   6        0.94        2.85      2.30 o
   3   5   6        2.36        3.82      1.30 o
   4   5   6       73.90       73.17      2.67 o
   5   5   6      157.57      157.18      5.39 o
   6   5   6       10.90       15.05      3.24 o
   7   5   6        6.46        8.07      6.02 o
   8   5   6       12.72        1.28      5.41 o
   9   5   6        1.51       -2.72      6.05 o
  10   5   6        1.73        7.63      9.37 o
 -12   6   6        0.37        2.58      4.14 o
 -11   6   6       15.34       16.47      3.75 o
 -10   6   6       15.11       16.87      3.16 o
  -9   6   6       15.38       17.87      3.52 o
  -8   6   6       43.19       46.47      2.56 o
  -7   6   6      220.94      204.60     13.77 o
  -6   6   6       21.18       24.07      1.89 o
  -5   6   6       97.84      110.49      3.26 o
  -4   6   6      212.33      204.80      5.24 o
  -3   6   6       79.75       94.89      2.31 o
  -2   6   6      191.99      196.67      3.73 o
  -1   6   6        2.21        0.65      1.45 o
   0   6   6        2.02        3.94      1.62 o
   1   6   6       13.06       18.70      1.32 o
   2   6   6      147.33      156.86      4.08 o
   3   6   6      449.70      427.23      8.09 o
   4   6   6        0.77        2.53      2.34 o
   5   6   6        0.26       -3.20      3.55 o
   6   6   6        9.59        2.62      6.15 o
   7   6   6        2.93        2.72      5.40 o
   8   6   6        0.03       15.11      8.92 o
   9   6   6        3.49        3.00      8.70 o
 -12   7   6        5.52       10.31      4.13 o
 -11   7   6        8.79       10.01      3.55 o
 -10   7   6       12.18       14.27      3.10 o
  -9   7   6       15.50       11.50      2.50 o
  -8   7   6       11.63        8.96      1.94 o
  -7   7   6       38.04       45.41      2.32 o
  -6   7   6       30.69       25.30      7.27 o
  -5   7   6       87.57       80.59      7.52 o
  -4   7   6      324.14      312.89     14.19 o
  -3   7   6       54.18       58.21      2.57 o
  -2   7   6       46.27       47.84      3.12 o
  -1   7   6      245.43      251.68      4.70 o
   0   7   6       87.35      106.71      3.74 o
   1   7   6      131.24      131.12      4.44 o
   2   7   6        2.46        3.55      2.75 o
   3   7   6       68.28       57.26      3.63 o
   4   7   6        1.15       -0.96      2.48 o
   5   7   6        6.17        5.87      4.04 o
   6   7   6        9.08        6.21      4.96 o
   7   7   6        0.08        3.10      4.74 o
   8   7   6        0.04        5.32      9.26 o
   9   7   6        1.52       11.68      9.40 o
 -12   8   6        6.85        4.55      4.87 o
 -11   8   6        5.90        6.51      4.21 o
 -10   8   6        4.16        6.28      3.89 o
  -9   8   6        3.46        2.87      2.24 o
  -7   8   6        0.45       -7.75      7.75 o
  -6   8   6        0.11        3.42      6.70 o
  -5   8   6        2.42        1.53      6.36 o
  -4   8   6       85.53       99.26      8.46 o
  -3   8   6      459.73      475.08     14.64 o
  -2   8   6        2.61        1.11      1.66 o
  -1   8   6        7.29        5.83      2.02 o
   0   8   6       47.03       41.29      2.76 o
   1   8   6       48.32       39.94      3.02 o
   2   8   6        0.62       -0.41      2.97 o
   3   8   6       23.91       18.50      3.46 o
   4   8   6       10.78        0.96      6.30 o
   5   8   6        3.90       19.78      7.53 o
   6   8   6       11.08       25.73      8.44 o
   7   8   6       15.02        8.03      9.20 o
   8   8   6        5.78        1.69      8.94 o
 -11   9   6       15.27       10.46      3.25 o
 -10   9   6        2.12        6.18      2.55 o
  -9   9   6        1.94        0.37      2.62 o
  -7   9   6       37.04       41.21      8.44 o
  -6   9   6        4.51        5.78      8.07 o
  -5   9   6        3.02       -1.63      7.86 o
  -4   9   6       50.98       60.19      8.06 o
  -3   9   6       91.11       96.20      4.76 o
  -2   9   6       31.54       30.73      2.23 o
  -1   9   6       70.46       61.24      2.84 o
   0   9   6       31.36       34.03      3.00 o
   1   9   6        2.53        0.79      2.96 o
   2   9   6       10.56        9.34      3.40 o
   3   9   6       12.99       22.71      6.59 o
   4   9   6        9.18       17.10      7.03 o
   5   9   6        4.39        2.34      7.75 o
   6   9   6        2.94        3.08      8.77 o
   7   9   6       40.62       49.25      9.41 o
 -10  10   6        0.98        2.44      3.40 o
  -7  10   6        1.38       -8.26      8.26 o
  -6  10   6       52.85       72.45     10.37 o
  -5  10   6        8.28        1.43      8.66 o
  -4  10   6       18.44       10.94      7.64 o
  -3  10   6       26.34       23.04      3.64 o
  -2  10   6        0.19        0.87      2.35 o
  -1  10   6        5.32        2.01      2.60 o
   0  10   6        3.29       10.83      3.22 o
   1  10   6       29.39       37.77      3.77 o
   2  10   6        0.98        2.26      3.72 o
   3  10   6        2.84       13.59      7.49 o
   4  10   6        0.99       -5.41      7.83 o
   5  10   6        5.50       -1.12      8.33 o
  -7  11   6        0.47       -3.71      9.07 o
  -6  11   6        4.13        2.67      8.67 o
  -5  11   6       30.25       26.14      9.09 o
  -4  11   6        0.19       -2.45      2.45 o
  -3  11   6       12.78       17.96      2.44 o
  -2  11   6        3.04        0.90      2.65 o
  -1  11   6        1.81        1.31      3.00 o
   0  11   6        7.28       12.09      3.65 o
   1  11   6        0.98        0.60      3.83 o
   2  11   6        1.01        6.13      7.26 o
   3  11   6        2.09       -0.57      7.96 o
   4  11   6        0.08        0.02      8.57 o
  -7  12   6        1.87        1.08     11.28 o
  -6  12   6        2.08        0.31     10.58 o
  -5  12   6        4.45        3.22     10.61 o
  -4  12   6        3.35        1.03      3.10 o
  -3  12   6        2.50        1.07      2.70 o
  -2  12   6        0.93        3.97      3.10 o
  -1  12   6        0.22        2.05      3.36 o
   0  12   6       12.17       11.15      3.72 o
   1  12   6        2.33        6.25      6.28 o
   2  12   6        0.04       -7.60      7.60 o
  -3  13   6        4.57        6.94      3.56 o
  -2  13   6        2.66        5.85      8.51 o
  -1 -13   7        9.54        5.43      6.50 o
   0 -13   7        0.22        1.79      6.39 o
   1 -13   7        0.15        1.29      5.88 o
   2 -13   7        3.24        1.92      5.86 o
   3 -13   7       35.00       21.59      5.95 o
   4 -13   7       37.29       50.29     14.10 o
   5 -13   7       35.04       44.41      6.04 o
  -3 -12   7       13.15       16.76      6.57 o
  -2 -12   7       12.71        6.38      6.51 o
  -1 -12   7        0.42       12.54      6.02 o
   0 -12   7       66.75       66.78      6.37 o
   1 -12   7       28.15       24.72      7.85 o
   2 -12   7       57.63       66.33     16.11 o
   3 -12   7       17.65       29.24      6.77 o
   4 -12   7        8.30       17.10      5.46 o
   5 -12   7      112.24      129.25      7.07 o
   6 -12   7       42.26       38.51      5.90 o
   7 -12   7        2.08        0.32      5.32 o
   8 -12   7        1.73        1.60      6.12 o
  -5 -11   7        2.10        5.29      6.79 o
  -4 -11   7       10.23        0.62      6.09 o
  -3 -11   7       14.82       10.17      6.12 o
  -2 -11   7       62.48       69.39     10.32 o
  -1 -11   7        2.77        3.72      5.39 o
   0 -11   7       36.09       29.99      5.51 o
   1 -11   7      160.97      181.82     14.66 o
   2 -11   7       35.69       41.31      5.38 o
   3 -11   7       26.08       22.53      4.08 o
   4 -11   7       41.53       40.26      5.35 o
   5 -11   7        0.32        2.73      5.13 o
   6 -11   7        3.93        2.44      5.13 o
   7 -11   7        1.68        3.10      5.27 o
   8 -11   7       27.11       33.37      5.76 o
   9 -11   7       56.78       76.18      6.44 o
  -7 -10   7        4.65       -7.03      9.67 o
  -6 -10   7        8.66       14.56      8.65 o
  -5 -10   7        2.52        4.69      6.77 o
  -4 -10   7       75.55       90.80      5.52 o
  -3 -10   7       22.33       29.81      4.61 o
  -2 -10   7        2.75        2.92      3.38 o
  -1 -10   7      112.56      115.95      4.58 o
   0 -10   7      125.60      113.26      6.24 o
   1 -10   7       14.14       19.11      4.81 o
   2 -10   7       42.00       52.20      6.17 o
   3 -10   7        5.95        3.68      3.55 o
   4 -10   7        2.47       -2.94      3.43 o
   5 -10   7        0.70       -1.28      3.58 o
   6 -10   7       61.69       64.51      5.72 o
   7 -10   7      138.88      150.14      7.56 o
   8 -10   7       49.98       57.45      5.89 o
   9 -10   7       49.65       49.22      6.23 o
  10 -10   7       57.82       65.31     14.99 o
  -8  -9   7        1.75       10.06      6.93 o
  -7  -9   7        4.77        6.86      6.51 o
  -6  -9   7       14.27       19.18      5.01 o
  -5  -9   7        2.00        0.13      4.45 o
  -4  -9   7       13.00       15.02      4.53 o
  -3  -9   7      194.82      199.49      6.12 o
  -2  -9   7       50.11       59.97      3.75 o
  -1  -9   7        1.09        2.12      2.90 o
   0  -9   7       83.39       96.61      6.31 o
   1  -9   7        3.06        7.01      3.40 o
   2  -9   7        0.57       -1.61      3.44 o
   3  -9   7       16.76       19.03      3.07 o
   4  -9   7      140.74      145.33      7.14 o
   5  -9   7      111.85      114.81      4.84 o
   6  -9   7      253.82      246.25      7.78 o
   7  -9   7      270.79      256.17      9.61 o
   8  -9   7       27.39       25.32      5.45 o
   9  -9   7        6.65       -4.58      5.36 o
  10  -9   7       17.25        6.56      5.93 o
  11  -9   7       36.42       50.36      6.86 o
  -9  -8   7        9.81       14.44      7.23 o
  -8  -8   7        7.58       -0.58     12.16 o
  -7  -8   7        6.08        2.52      4.63 o
  -6  -8   7       42.81       39.32      4.75 o
  -5  -8   7       30.72       26.75      3.68 o
  -4  -8   7       33.39       42.45      3.19 o
  -3  -8   7       32.01       29.74      2.91 o
  -2  -8   7       21.58       22.21      2.71 o
  -1  -8   7        0.14        1.45      2.35 o
   0  -8   7       13.49       13.75      2.13 o
   1  -8   7      361.97      358.74      7.60 o
   2  -8   7       86.91       84.01      4.04 o
   3  -8   7      129.55      129.72      4.33 o
   4  -8   7      533.34      548.48     10.51 o
   5  -8   7      267.60      265.29      7.92 o
   6  -8   7       76.51       75.45      4.87 o
   7  -8   7      113.40      111.77      5.01 o
   8  -8   7      188.28      182.53      8.78 o
   9  -8   7        2.28        1.47      8.50 o
  10  -8   7        0.56        1.47      5.82 o
  11  -8   7        2.72        4.24      6.29 o
  -9  -7   7       16.38       18.12     10.52 o
  -8  -7   7        8.08       17.34      4.83 o
  -7  -7   7        0.65       -3.44      3.60 o
  -6  -7   7        2.37       -0.74      2.87 o
  -5  -7   7       26.34       29.19      3.02 o
  -4  -7   7       51.72       51.15      3.09 o
  -3  -7   7        1.27       -1.63      2.44 o
  -2  -7   7        4.48        4.64      2.27 o
  -1  -7   7      116.35      115.34      4.66 o
   0  -7   7      649.38      598.37      9.81 o
   1  -7   7      390.25      411.58      8.13 o
   2  -7   7      228.66      211.28      4.80 o
   3  -7   7      146.50      150.22      4.15 o
   4  -7   7      244.50      242.41      5.23 o
   5  -7   7      698.18      671.64     14.27 o
   6  -7   7      312.34      292.20      7.91 o
   7  -7   7       32.55       26.85      3.66 o
   8  -7   7        2.95        4.23      4.83 o
   9  -7   7        1.89        1.39      4.96 o
  10  -7   7       31.07       37.41      7.90 o
  11  -7   7       10.63       12.62      7.86 o
  12  -7   7        1.12        1.70      6.91 o
 -10  -6   7       23.45       22.84      5.52 o
  -9  -6   7       11.54        9.29      4.91 o
  -8  -6   7        0.49       -4.33      4.33 o
  -7  -6   7       19.07       18.31      3.08 o
  -6  -6   7        1.73        0.04      2.78 o
  -5  -6   7       11.56        8.83      2.56 o
  -4  -6   7        7.14        8.42      2.47 o
  -3  -6   7       39.50       42.68      2.96 o
  -2  -6   7      102.22      109.45      3.05 o
  -1  -6   7      319.22      290.07      5.66 o
   0  -6   7     1132.85     1089.66     16.53 o
   1  -6   7     1883.26     1812.25     29.63 o
   2  -6   7       29.66       36.03      2.50 o
   3  -6   7       75.95       82.88      2.92 o
   4  -6   7     1113.20     1075.11     18.49 o
   5  -6   7      176.76      178.71      4.90 o
   6  -6   7       63.70       59.64      4.84 o
   7  -6   7        6.49        4.61      3.35 o
   8  -6   7      182.22      168.75      7.84 o
   9  -6   7       85.89       86.23      6.43 o
  10  -6   7       19.01       13.64      7.20 o
  11  -6   7       50.78       60.54      6.97 o
  12  -6   7       10.66       22.43      8.12 o
 -11  -5   7        0.05       -5.59      6.68 o
 -10  -5   7        0.35        2.07      4.89 o
  -9  -5   7        7.75        2.90      4.51 o
  -8  -5   7        2.31       -1.12      3.40 o
  -7  -5   7        0.31        1.29      2.87 o
  -6  -5   7       11.59       10.57      2.65 o
  -5  -5   7       54.60       60.79      3.00 o
  -4  -5   7       90.77      110.51      3.74 o
  -3  -5   7      204.97      201.84      4.17 o
  -2  -5   7      855.38      800.13     11.37 o
  -1  -5   7      560.14      543.94      8.84 o
   0  -5   7      365.19      384.13      5.74 o
   1  -5   7      225.68      234.57      3.98 o
   2  -5   7      298.45      292.29      5.45 o
   3  -5   7        0.54        0.37      1.54 o
   4  -5   7        1.43       -1.72      2.23 o
   5  -5   7        1.42        6.15      2.48 o
   6  -5   7      398.12      393.57      8.58 o
   7  -5   7      155.86      165.72      7.63 o
   8  -5   7       31.41       29.93      4.81 o
   9  -5   7      226.17      222.42      9.38 o
  10  -5   7       70.07       72.33      6.49 o
  11  -5   7        1.93       -4.87      6.08 o
  12  -5   7        8.72        2.15      6.91 o
 -11  -4   7        3.48       -0.25      6.25 o
 -10  -4   7        0.16       -5.32      5.32 o
  -9  -4   7        0.49        3.08      3.54 o
  -8  -4   7        1.24        2.16      3.22 o
  -7  -4   7        5.57        4.80      2.98 o
  -6  -4   7      279.44      280.00      5.87 o
  -5  -4   7      107.99      105.46      3.38 o
  -4  -4   7      210.61      215.26      4.99 o
  -3  -4   7      543.35      529.91      7.40 o
  -2  -4   7      202.29      208.27      3.53 o
  -1  -4   7      447.72      457.54      6.05 o
   0  -4   7       71.71       81.24      1.98 o
   1  -4   7      132.45      131.71      2.59 o
   2  -4   7       42.48       47.78      2.48 o
   3  -4   7      240.94      218.79      4.16 o
   4  -4   7      680.73      662.29     11.86 o
   5  -4   7      637.61      593.66     11.08 o
   6  -4   7       19.13       21.32      2.55 o
   7  -4   7      280.28      293.72      8.03 o
   8  -4   7      277.42      236.44      8.70 o
   9  -4   7        3.98        0.85      6.87 o
  10  -4   7       64.21       70.31      6.31 o
  11  -4   7        3.16       10.79      6.26 o
  12  -4   7        0.17       -1.62      6.71 o
 -12  -3   7        1.13        2.17      6.77 o
 -11  -3   7        6.11        8.03      6.06 o
 -10  -3   7        1.23        0.48      4.34 o
  -9  -3   7        0.22        1.43      5.45 o
  -8  -3   7       60.07       77.94      3.86 o
  -7  -3   7       83.85       83.91      3.62 o
  -6  -3   7      354.10      349.81      6.55 o
  -5  -3   7       42.81       42.72      2.12 o
  -4  -3   7      170.40      162.26      2.89 o
  -3  -3   7      264.95      265.87      4.01 o
  -2  -3   7      286.77      313.00      4.44 o
  -1  -3   7      131.22      133.28      2.73 o
   0  -3   7      120.46      131.37      2.54 o
   1  -3   7      419.47      396.20      4.75 o
   2  -3   7     1021.69      930.23     10.64 o
   3  -3   7      270.58      284.89      4.63 o
   4  -3   7      401.62      411.79      9.02 o
   5  -3   7      436.92      416.85      8.23 o
   6  -3   7      256.15      247.04      6.70 o
   7  -3   7      128.49      142.60      7.96 o
   8  -3   7      166.46      165.20      6.56 o
   9  -3   7        1.20       -2.85      7.62 o
  10  -3   7        2.33        0.41      6.25 o
  11  -3   7        0.05        0.56      5.69 o
  12  -3   7        1.31        0.06      6.75 o
 -12  -2   7        1.38        9.91      5.91 o
 -11  -2   7        0.09       -4.14      5.67 o
 -10  -2   7       56.85       64.64      4.68 o
  -9  -2   7       14.17       11.94      3.70 o
  -8  -2   7      142.27      131.43      4.52 o
  -7  -2   7       26.65       28.10      2.77 o
  -6  -2   7       32.59       33.15      1.82 o
  -5  -2   7      404.20      391.38      5.72 o
  -4  -2   7       40.38       36.89      1.39 o
  -3  -2   7        2.84        4.46      1.10 o
  -2  -2   7      121.30       95.38      2.02 o
  -1  -2   7      298.76      301.88      4.44 o
   0  -2   7      785.39      817.40      8.88 o
   1  -2   7      212.70      194.22      2.86 o
   2  -2   7      765.50      743.61     10.57 o
   3  -2   7      975.68     1014.89     15.74 o
   4  -2   7      560.35      571.44      7.49 o
   5  -2   7      450.31      417.58     10.28 o
   6  -2   7       27.61       23.60      3.07 o
   7  -2   7        1.60       -2.72      3.20 o
   8  -2   7        3.81       -0.99      3.56 o
   9  -2   7        0.34       -3.03      3.99 o
  10  -2   7       15.17       17.20      8.60 o
  11  -2   7       15.31       19.32      9.04 o
  12  -2   7        0.66        8.54      6.86 o
 -12  -1   7        1.72        7.78      5.57 o
 -11  -1   7       18.89       26.43      5.66 o
 -10  -1   7       17.02       23.20      5.06 o
  -9  -1   7       76.28       81.75      6.17 o
  -8  -1   7       74.79       64.83      4.58 o
  -7  -1   7       24.74       31.87      2.27 o
  -6  -1   7       12.45       15.73      1.76 o
  -5  -1   7       55.58       52.42      1.64 o
  -4  -1   7        1.01        2.31      1.03 o
  -3  -1   7      263.68      250.60      3.22 o
  -2  -1   7      517.04      538.69      6.00 o
  -1  -1   7      158.58      148.07      2.16 o
   0  -1   7     3697.05     3861.52     37.65 o
   1  -1   7      488.33      484.63      5.92 o
   2  -1   7      303.36      300.51      4.54 o
   3  -1   7      627.55      679.92      9.78 o
   4  -1   7       28.70       25.02      1.59 o
   5  -1   7       72.54       72.51      3.46 o
   6  -1   7        4.15       -0.59      2.78 o
   7  -1   7       11.23       11.55      3.78 o
   8  -1   7       41.45       46.16      4.03 o
   9  -1   7       19.87       20.69      4.31 o
  10  -1   7       28.08       34.48      6.86 o
  11  -1   7        2.81       -2.66      5.82 o
  12  -1   7        1.17        1.24      6.85 o
 -13   0   7        3.15       11.09      7.76 o
 -12   0   7        0.27        9.66      6.89 o
 -11   0   7        1.47       -1.66      4.99 o
 -10   0   7        4.16        3.68      4.61 o
  -9   0   7       18.88       11.83      3.19 o
  -8   0   7      159.04      139.43      4.19 o
  -7   0   7        2.43        2.90      1.86 o
  -6   0   7      393.17      392.12      6.17 o
  -5   0   7       95.61       95.63      2.10 o
  -4   0   7      529.15      532.86      6.24 o
  -3   0   7      115.25      104.02      1.78 o
  -2   0   7      471.60      474.91      5.06 o
  -1   0   7      969.30     1061.53     10.20 o
   0   0   7     1294.14     1409.70     13.42 o
   1   0   7      768.41      811.29      8.71 o
   2   0   7       30.24       28.83      1.46 o
   3   0   7        5.44        5.69      1.32 o
   4   0   7      107.25      115.54      3.15 o
   5   0   7       33.33       29.40      2.79 o
   6   0   7       44.18       43.27      3.38 o
   7   0   7       26.48       29.00      3.51 o
   8   0   7      127.18      130.27      7.33 o
   9   0   7       31.32       34.29      5.35 o
  10   0   7       12.63       16.77      5.64 o
  11   0   7        8.12        6.60      6.04 o
  12   0   7        0.18        2.73      9.86 o
 -13   1   7        0.54        8.30      5.69 o
 -12   1   7        3.94       -5.14      5.14 o
 -11   1   7        3.38       -2.95      4.68 o
 -10   1   7        0.78       -0.31      4.02 o
  -9   1   7       23.69       15.70      2.84 o
  -8   1   7        0.65        2.63      2.14 o
  -7   1   7      297.16      299.64      5.54 o
  -6   1   7      274.12      289.81      4.38 o
  -5   1   7      144.94      135.84      2.23 o
  -4   1   7      609.56      614.71      6.68 o
  -3   1   7      357.20      377.34      4.31 o
  -2   1   7      448.16      462.99      4.70 o
  -1   1   7      155.18      155.98      2.26 o
   0   1   7      181.52      194.32      2.30 o
   1   1   7      125.93      140.77      2.30 o
   2   1   7      207.97      220.98      3.36 o
   3   1   7      138.02      153.64      3.00 o
   4   1   7     1004.22     1009.44     14.10 o
   5   1   7        6.25        4.27      2.99 o
   6   1   7      102.15       94.39      4.14 o
   7   1   7       42.02       33.88      3.76 o
   8   1   7       14.03       14.07      3.74 o
   9   1   7       24.60       28.88      4.43 o
  10   1   7        8.88        5.55      5.78 o
  11   1   7        0.46        3.42      9.31 o
  12   1   7        0.17        4.04     10.03 o
 -13   2   7        0.76        5.25      9.03 o
 -12   2   7        0.14       -1.00      7.95 o
 -11   2   7        3.38        1.08      3.78 o
 -10   2   7       15.49       22.98      2.90 o
  -9   2   7       11.48       17.29      2.53 o
  -8   2   7       20.20       29.32      2.34 o
  -7   2   7      256.31      266.94      4.39 o
  -6   2   7      294.34      316.75      4.54 o
  -5   2   7      231.82      235.21      3.12 o
  -4   2   7      237.85      227.47      2.94 o
  -3   2   7       66.09       67.09      1.38 o
  -2   2   7      365.27      394.53      4.43 o
  -1   2   7       75.75       87.26      1.58 o
   0   2   7       14.92       10.79      0.82 o
   1   2   7       37.48       41.93      1.27 o
   2   2   7      591.64      619.83      7.64 o
   3   2   7      163.05      172.75      3.22 o
   4   2   7      609.99      632.37      9.25 o
   5   2   7        7.51        9.25      2.71 o
   6   2   7        2.27        4.03      2.96 o
   7   2   7      157.93      138.97      4.74 o
   8   2   7        7.09        4.42      4.50 o
   9   2   7        9.57        8.43      5.42 o
  10   2   7        0.00       -2.71      6.24 o
  11   2   7        0.02       -1.23      9.47 o
 -13   3   7        1.51        7.67      8.80 o
 -12   3   7        8.51        0.74      8.53 o
 -11   3   7        3.23        3.94      7.29 o
 -10   3   7        1.69       -2.31      3.53 o
  -9   3   7       84.07       87.75      8.02 o
  -8   3   7       68.41       77.29      7.25 o
  -7   3   7      181.58      168.73      4.19 o
  -6   3   7       57.51       54.36      2.15 o
  -5   3   7      176.04      184.12      3.31 o
  -4   3   7      308.56      331.47      4.37 o
  -3   3   7       88.43       85.10      1.85 o
  -2   3   7      308.03      327.31      4.02 o
  -1   3   7       54.63       67.91      1.40 o
   0   3   7      178.99      182.63      2.75 o
   1   3   7      841.04      866.46      9.69 o
   2   3   7       16.05       16.22      1.16 o
   3   3   7       85.17       88.64      2.12 o
   4   3   7      291.38      268.25      4.40 o
   5   3   7       96.62       92.39      3.33 o
   6   3   7       40.35       38.36      3.45 o
   7   3   7        1.67       -1.73      3.41 o
   8   3   7        4.42        4.81      3.96 o
   9   3   7        0.86        2.65      5.95 o
  10   3   7        5.31        4.74      6.11 o
  11   3   7        0.86       15.25     10.08 o
 -13   4   7        0.92        6.93      8.84 o
 -12   4   7       11.78       14.30      8.00 o
 -11   4   7       13.52       21.21      5.23 o
 -10   4   7        9.39       11.15      3.54 o
  -9   4   7       79.58       73.84      3.75 o
  -8   4   7       18.29       18.36      2.78 o
  -7   4   7       14.01       10.69      1.90 o
  -6   4   7       76.69       72.97      2.59 o
  -5   4   7       24.16       27.74      1.29 o
  -4   4   7      136.42      117.29      2.28 o
  -3   4   7      117.91      117.53      2.12 o
  -2   4   7       79.24       95.48      2.08 o
  -1   4   7      477.84      481.97      6.45 o
   0   4   7        3.54        4.11      1.36 o
   1   4   7      100.95       97.71      2.15 o
   2   4   7     1006.66     1029.31     12.20 o
   3   4   7       31.83       33.74      2.32 o
   4   4   7        4.16        3.36      2.09 o
   5   4   7        4.56        4.20      2.97 o
   6   4   7       21.06       23.17      3.53 o
   7   4   7        0.37        4.88      4.93 o
   8   4   7        5.74       16.82      8.41 o
   9   4   7       16.98       19.43      6.08 o
  10   4   7        3.68       -3.46      6.69 o
 -12   5   7        1.04        5.00      6.53 o
 -11   5   7        5.27        1.60      3.89 o
 -10   5   7       32.60       26.37      4.63 o
  -9   5   7       53.52       39.24      3.22 o
  -8   5   7        1.73        3.85      2.46 o
  -7   5   7        0.01       -1.16      2.87 o
  -6   5   7       65.10       70.21      2.51 o
  -5   5   7        3.29        6.79      1.48 o
  -4   5   7       12.12        7.38      1.94 o
  -3   5   7      638.96      653.88     10.60 o
  -2   5   7       20.21       27.74      1.62 o
  -1   5   7      243.98      224.06      4.36 o
   0   5   7      554.30      528.47      9.40 o
   1   5   7        9.86        7.66      1.47 o
   2   5   7       79.59       79.77      3.44 o
   3   5   7       54.20       46.93      2.47 o
   4   5   7        9.21        6.80      2.60 o
   5   5   7        6.66       12.45      3.74 o
   6   5   7       14.65        7.47      4.05 o
   7   5   7       14.93       28.73      8.15 o
   8   5   7       29.81       26.04      8.47 o
   9   5   7        0.16        3.44      9.83 o
  10   5   7        0.04       -0.31     10.69 o
 -12   6   7        8.70        7.66      4.29 o
 -11   6   7        2.09       -3.68      3.68 o
 -10   6   7        1.88        1.63      3.15 o
  -9   6   7       24.81       19.06      2.86 o
  -8   6   7        1.11       -0.85      2.25 o
  -7   6   7       37.44       41.93      3.89 o
  -6   6   7       59.74       57.17      2.57 o
  -5   6   7      489.79      475.64      9.89 o
  -4   6   7       23.46       29.34      2.08 o
  -3   6   7        6.41       14.54      2.06 o
  -2   6   7      196.62      185.31      3.76 o
  -1   6   7        4.27        0.08      1.84 o
   0   6   7        0.35        0.91      2.19 o
   1   6   7      437.16      410.92      9.06 o
   2   6   7        1.33       -1.74      2.60 o
   3   6   7      292.76      312.30      7.84 o
   4   6   7        5.41        4.61      3.05 o
   5   6   7        6.33       12.08      3.84 o
   6   6   7       22.98       31.35      4.69 o
   7   6   7        0.57       -0.51      4.79 o
   8   6   7        1.49       -4.48      8.17 o
   9   6   7        1.00       -8.78      8.78 o
 -12   7   7        0.24       -0.33      6.92 o
 -11   7   7        0.10       -0.10      3.61 o
 -10   7   7        0.51        6.20      3.09 o
  -9   7   7       13.02       14.21      2.66 o
  -8   7   7       45.81       48.43      2.49 o
  -7   7   7        4.06        2.20      2.93 o
  -6   7   7       58.17       48.04      8.18 o
  -5   7   7      165.79      184.83     12.12 o
  -4   7   7        1.38        1.05      1.93 o
  -3   7   7       72.20       63.92      3.40 o
  -2   7   7       20.92       12.31      1.80 o
  -1   7   7      113.31       96.81      3.38 o
   0   7   7       59.14       59.76      2.99 o
   1   7   7       74.95       96.26      3.81 o
   2   7   7       19.40       10.75      2.97 o
   3   7   7       78.38       79.29      4.13 o
   4   7   7        4.14       -4.38      6.13 o
   5   7   7        1.99       11.77      7.16 o
   6   7   7        0.36        7.09      4.16 o
   7   7   7        2.32        8.44      8.69 o
   8   7   7        1.65       -0.55      8.53 o
 -11   8   7        5.46        5.88      3.47 o
 -10   8   7        4.74        4.86      2.93 o
  -9   8   7        9.32        7.76      2.35 o
  -7   8   7       15.31       23.20      8.84 o
  -6   8   7       10.99        1.71      7.96 o
  -5   8   7      201.30      192.54     12.17 o
  -4   8   7       38.20       39.84      8.03 o
  -3   8   7       84.58       87.63      5.98 o
  -2   8   7       35.10       42.78      2.28 o
  -1   8   7        7.12       11.81      2.30 o
   0   8   7        6.65        1.72      2.74 o
   1   8   7        8.21       12.65      2.95 o
   2   8   7        1.98        0.83      3.77 o
   3   8   7       10.99        6.25      3.61 o
   4   8   7        9.30       12.14      6.84 o
   5   8   7       37.36       39.16      8.21 o
   6   8   7        2.17        1.56      8.27 o
   7   8   7        5.96       21.94      9.49 o
 -10   9   7        0.19        1.26      3.47 o
  -9   9   7       11.07       10.58      4.14 o
  -7   9   7        0.16       -2.17      8.10 o
  -6   9   7       83.87       74.69     10.04 o
  -5   9   7        0.27       -3.48      8.32 o
  -4   9   7      162.23      159.30     11.74 o
  -3   9   7       12.01        5.11      3.45 o
  -2   9   7        0.22       -0.01      2.18 o
  -1   9   7       36.51       41.99      2.79 o
   0   9   7        2.51        2.45      2.97 o
   1   9   7       29.72       34.90      3.53 o
   2   9   7       34.68       41.16      4.09 o
   3   9   7        1.39       -0.72      6.46 o
   4   9   7       13.08       10.31      7.81 o
   5   9   7       22.05       19.70      8.49 o
   6   9   7        1.49        5.16      8.89 o
  -7  10   7        2.24        9.38      8.94 o
  -6  10   7        4.82       -3.10      8.29 o
  -5  10   7       19.44       12.09      9.43 o
  -4  10   7        4.59       14.70      9.27 o
  -3  10   7       69.34       69.00      4.69 o
  -2  10   7        1.66        0.63      2.47 o
  -1  10   7       29.56       27.61      5.11 o
   0  10   7        5.75        4.89      3.14 o
   1  10   7       11.91       13.80      3.68 o
   2  10   7        0.43        2.09      4.66 o
   3  10   7       17.98       12.43      7.75 o
   4  10   7        0.47       14.50      8.09 o
   5  10   7        0.01       -2.08      8.41 o
  -7  11   7        1.24        1.11     10.61 o
  -6  11   7        8.98       24.37     10.78 o
  -5  11   7       28.66       20.46     10.40 o
  -4  11   7        2.88       -0.49      2.66 o
  -3  11   7        0.60       -1.71      2.44 o
  -2  11   7       53.60       50.44      3.21 o
  -1  11   7        0.05        3.91      3.20 o
   0  11   7        5.23        8.28      3.48 o
   1  11   7        8.86        6.28      4.07 o
   2  11   7        0.19       -0.49      7.41 o
   3  11   7        0.72        8.84      8.35 o
  -6  12   7        4.49       -3.90     11.15 o
  -5  12   7        0.41       -8.75     10.98 o
  -4  12   7        4.66        2.26      3.20 o
  -3  12   7        1.61        3.87      2.76 o
  -2  12   7        4.63        2.38      3.19 o
  -1  12   7        5.22        4.07      3.56 o
   0  12   7        2.14        8.08      3.76 o
   1  12   7        1.15        1.32      6.36 o
   1 -13   8       23.81       25.09      7.04 o
   2 -13   8        3.71        5.38      6.25 o
   3 -13   8        1.82       -6.10      6.10 o
   4 -13   8        0.01       -7.44      7.44 o
  -3 -12   8        2.18        0.85      8.75 o
  -2 -12   8       39.62       46.27      7.04 o
  -1 -12   8        0.99       -3.02      6.50 o
   0 -12   8        0.39        1.99      6.22 o
   1 -12   8        3.36        1.00      5.78 o
   2 -12   8        0.77       -5.37      5.87 o
   3 -12   8        0.36       -5.61      5.69 o
   4 -12   8       33.13       37.35      6.73 o
   5 -12   8       66.25       65.88      6.75 o
   6 -12   8       43.49       49.86      6.52 o
   7 -12   8       27.79       28.85      6.34 o
  -4 -11   8       41.59       48.33      7.46 o
  -3 -11   8        0.47        5.17      7.93 o
  -2 -11   8        7.28        0.61      5.79 o
  -1 -11   8       13.70       20.83      6.17 o
   0 -11   8        0.55       -5.43      5.43 o
   1 -11   8       52.81       43.57      6.25 o
   2 -11   8       21.96       24.34      5.63 o
   3 -11   8       33.33       36.99      7.02 o
   4 -11   8       91.72       85.69      5.21 o
   5 -11   8       97.44      122.70      7.22 o
   6 -11   8       75.81       79.07      6.51 o
   7 -11   8       54.51       55.52      7.53 o
   8 -11   8        0.51       -2.55     10.03 o
  -6 -10   8       15.10        8.37      6.46 o
  -5 -10   8        2.21        6.69      5.79 o
  -4 -10   8        1.50       -4.43      4.84 o
  -3 -10   8        0.23       -0.48      4.41 o
  -2 -10   8        0.50        5.09      4.53 o
  -1 -10   8       33.89       34.52      3.86 o
   0 -10   8        1.33        4.98      5.22 o
   1 -10   8      160.43      158.75      8.33 o
   2 -10   8      306.58      288.57     10.39 o
   3 -10   8       20.53       16.11      4.07 o
   4 -10   8       61.83       62.83      4.60 o
   5 -10   8      161.86      147.85      5.96 o
   6 -10   8       29.26       26.59      5.51 o
   7 -10   8        0.23       -5.42      5.45 o
   8 -10   8       14.25       19.21      5.95 o
   9 -10   8       10.92        4.69      5.93 o
  -7  -9   8        0.21       -6.33      6.48 o
  -6  -9   8        0.12        0.06      5.06 o
  -5  -9   8       14.02       18.08      4.90 o
  -4  -9   8        2.43        5.16      4.53 o
  -3  -9   8      121.81      122.17      5.78 o
  -2  -9   8        2.88        5.00      3.61 o
  -1  -9   8       80.28       79.54      3.99 o
   0  -9   8      185.52      175.88      6.51 o
   1  -9   8       38.97       54.36      4.45 o
   2  -9   8      222.99      214.93      6.09 o
   3  -9   8      175.63      158.25      5.29 o
   4  -9   8       91.33       83.61      4.62 o
   5  -9   8        0.33       -2.20      4.48 o
   6  -9   8        4.68        3.39      5.68 o
   7  -9   8       11.68       16.16      5.64 o
   8  -9   8       33.04       32.04      5.99 o
   9  -9   8        8.62       -0.63      7.56 o
  10  -9   8       37.10       42.22      6.79 o
  -8  -8   8        0.10       -2.34      6.63 o
  -7  -8   8        0.05       -1.64      7.43 o
  -6  -8   8        9.21        7.82      4.65 o
  -5  -8   8       10.90       10.67      5.51 o
  -4  -8   8       48.15       51.66      3.47 o
  -3  -8   8      162.76      159.55      4.78 o
  -2  -8   8       59.86       71.14      3.44 o
  -1  -8   8      104.00      105.46      4.64 o
   0  -8   8      291.70      269.39      5.36 o
   1  -8   8       62.16       64.00      4.31 o
   2  -8   8       47.26       46.14      3.37 o
   3  -8   8        7.56        8.21      2.87 o
   4  -8   8        6.50        9.69      3.10 o
   5  -8   8       44.25       48.44      3.64 o
   6  -8   8       44.02       42.60      4.04 o
   7  -8   8      206.06      200.04      7.15 o
   8  -8   8       47.07       57.95      6.16 o
   9  -8   8       47.05       45.67      6.35 o
  10  -8   8       50.79       60.35      7.08 o
  11  -8   8        6.32       -6.90      6.96 o
  -9  -7   8        0.30       -5.93      6.68 o
  -8  -7   8        3.03       -1.04      5.09 o
  -7  -7   8       10.42        8.38      7.58 o
  -6  -7   8       43.28       43.64      3.65 o
  -5  -7   8       28.21       31.08      3.34 o
  -4  -7   8       14.56       17.55      3.51 o
  -3  -7   8      182.89      183.05      4.97 o
  -2  -7   8      536.46      505.30      8.16 o
  -1  -7   8       24.97       35.70      2.52 o
   0  -7   8        9.98        7.02      2.30 o
   1  -7   8        2.70        1.80      2.66 o
   2  -7   8       39.79       37.00      2.72 o
   3  -7   8       75.48       77.35      3.28 o
   4  -7   8       60.83       59.28      4.44 o
   5  -7   8      156.61      160.11      5.22 o
   6  -7   8      428.23      404.20      9.88 o
   7  -7   8      198.68      194.03      6.93 o
   8  -7   8      161.49      166.95      8.02 o
   9  -7   8        3.79       -0.64      5.69 o
  10  -7   8        4.12       -2.85      5.86 o
  11  -7   8       16.19       23.26      6.81 o
 -10  -6   8       26.82       38.06      5.76 o
  -9  -6   8        6.28       15.60      5.43 o
  -8  -6   8        0.55        4.52      4.88 o
  -7  -6   8       11.44       13.85      3.84 o
  -6  -6   8       17.20       17.83      3.10 o
  -5  -6   8      136.09      138.38      4.77 o
  -4  -6   8      208.74      215.03      6.88 o
  -3  -6   8        1.56        0.73      2.46 o
  -2  -6   8        3.01        4.37      2.13 o
  -1  -6   8      315.57      271.71      5.65 o
   0  -6   8      102.30       99.78      3.20 o
   1  -6   8      543.57      514.07      8.69 o
   2  -6   8       91.56       76.00      4.07 o
   3  -6   8      729.78      686.57     11.20 o
   4  -6   8     1007.43      959.40     17.63 o
   5  -6   8      147.12      157.72      5.13 o
   6  -6   8      149.76      129.36      5.26 o
   7  -6   8       73.10       74.37      6.66 o
   8  -6   8       71.72       66.07      6.13 o
   9  -6   8       21.83       22.14      5.56 o
  10  -6   8        1.83        2.69      6.03 o
  11  -6   8       27.43       24.58      7.80 o
 -10  -5   8        0.12       -6.11      6.11 o
  -9  -5   8       26.48       26.96      4.98 o
  -8  -5   8       79.99       80.62      4.51 o
  -7  -5   8       20.40       17.65      3.89 o
  -6  -5   8        0.88        1.17      2.62 o
  -5  -5   8        2.15        0.49      2.46 o
  -4  -5   8      105.86      105.41      3.74 o
  -3  -5   8       68.41       64.81      2.55 o
  -2  -5   8        6.27        5.10      2.60 o
  -1  -5   8      182.18      161.87      4.09 o
   0  -5   8      180.41      173.39      5.62 o
   1  -5   8     1441.41     1403.78     19.27 o
   2  -5   8     1380.96     1348.81     20.27 o
   3  -5   8      123.38      123.92      3.63 o
   4  -5   8      170.98      179.13      5.14 o
   5  -5   8      795.94      789.70     14.21 o
   6  -5   8      256.61      234.63      7.62 o
   7  -5   8       10.53        7.00      3.52 o
   8  -5   8        0.00       -4.95      4.95 o
   9  -5   8       32.53       33.99      5.93 o
  10  -5   8        9.30       19.67      6.15 o
  11  -5   8       14.80        5.97      6.59 o
  12  -5   8        4.18        6.39      7.04 o
 -11  -4   8        4.96        8.07      9.43 o
 -10  -4   8        4.44        6.17      5.66 o
  -9  -4   8        0.39       -4.27      4.27 o
  -8  -4   8       56.73       53.55      3.94 o
  -7  -4   8       40.96       34.79      4.43 o
  -6  -4   8        4.89        3.13      2.62 o
  -5  -4   8        0.85       -1.38      2.31 o
  -4  -4   8       39.60       35.81      2.28 o
  -3  -4   8        2.26        2.92      1.89 o
  -2  -4   8      269.90      267.44      5.36 o
  -1  -4   8      588.94      567.20      9.23 o
   0  -4   8      831.55      802.97     11.45 o
   1  -4   8      338.07      351.00      5.80 o
   2  -4   8      185.69      164.34      3.99 o
   3  -4   8     1791.61     1717.67     25.40 o
   4  -4   8       10.24       19.07      2.59 o
   5  -4   8       51.96       49.73      2.95 o
   6  -4   8      185.02      159.45      6.78 o
   7  -4   8       63.08       48.87      4.02 o
   8  -4   8       53.82       58.53      8.01 o
   9  -4   8       22.35       25.15      5.56 o
  10  -4   8       22.41       31.15      6.40 o
  11  -4   8       17.80       28.05      6.92 o
  12  -4   8       12.76       11.11      7.42 o
 -11  -3   8        2.07       -4.65      6.07 o
 -10  -3   8        9.47        5.05      4.40 o
  -9  -3   8        0.46       -0.23      3.75 o
  -8  -3   8        0.07        2.65      3.32 o
  -7  -3   8        0.31       -3.18      3.18 o
  -6  -3   8        9.73        9.70      2.79 o
  -5  -3   8       15.96       21.30      2.40 o
  -4  -3   8      182.72      196.13      3.81 o
  -3  -3   8      320.25      319.75      4.72 o
  -2  -3   8      774.30      758.73     10.00 o
  -1  -3   8      636.94      625.99      9.98 o
   0  -3   8      538.38      536.74      8.20 o
   1  -3   8      316.19      332.41      4.52 o
   2  -3   8      132.58      129.67      4.51 o
   3  -3   8        5.57        9.00      2.22 o
   4  -3   8       22.78       29.09      4.93 o
   5  -3   8       79.39       67.68      3.36 o
   6  -3   8      191.41      202.29      7.68 o
   7  -3   8        2.88        9.05      3.76 o
   8  -3   8       76.66       76.70      4.85 o
   9  -3   8      106.16      106.76      6.75 o
  10  -3   8       45.96       40.74      6.13 o
  11  -3   8        1.29        4.37      6.48 o
  12  -3   8        1.77        2.73      6.80 o
 -12  -2   8        3.06       11.10      6.29 o
 -11  -2   8        0.49       -1.27      7.90 o
 -10  -2   8        1.58        3.04      5.43 o
  -9  -2   8        1.68        3.09      3.62 o
  -8  -2   8       23.99       24.82      4.02 o
  -7  -2   8        1.19       -0.49      2.75 o
  -6  -2   8      303.72      318.21      6.83 o
  -5  -2   8       56.44       59.14      2.08 o
  -4  -2   8      184.96      184.76      3.27 o
  -3  -2   8      882.88      853.38      9.81 o
  -2  -2   8     1130.66     1151.43     13.76 o
  -1  -2   8       28.64       33.65      1.59 o
   0  -2   8       41.25       40.70      1.90 o
   1  -2   8      404.13      422.96      5.00 o
   2  -2   8        5.26        2.10      1.10 o
   3  -2   8       18.14       11.29      2.01 o
   4  -2   8      329.39      328.33      6.90 o
   5  -2   8       99.12      100.47      3.56 o
   6  -2   8      133.39      139.93      5.41 o
   7  -2   8      352.24      336.63      8.80 o
   8  -2   8       56.28       62.77      4.57 o
   9  -2   8        0.96       15.46      5.31 o
  10  -2   8        6.20        3.93      5.65 o
  11  -2   8       13.85       20.84      6.15 o
  12  -2   8        1.14        8.18      9.92 o
 -12  -1   8        0.92       -2.88      5.95 o
 -11  -1   8        0.38        8.31      9.76 o
 -10  -1   8        0.08       -2.34      4.92 o
  -9  -1   8       10.08       11.14      3.58 o
  -8  -1   8       96.27      103.17      4.48 o
  -7  -1   8      131.66      147.70      4.64 o
  -6  -1   8      129.11      132.97      3.52 o
  -5  -1   8      159.07      148.65      2.77 o
  -4  -1   8      149.33      150.19      2.69 o
  -3  -1   8       22.45       20.29      1.29 o
  -2  -1   8      796.81      878.48      9.50 o
  -1  -1   8      125.12      141.87      2.38 o
   0  -1   8      271.09      305.31      3.50 o
   1  -1   8        5.71        2.54      1.10 o
   2  -1   8      577.99      551.17      7.61 o
   3  -1   8      355.94      331.92      7.44 o
   4  -1   8      316.06      299.58      6.37 o
   5  -1   8      203.03      236.87      6.68 o
   6  -1   8       69.32       64.72      3.93 o
   7  -1   8       65.87       69.68      4.33 o
   8  -1   8       86.30       90.84      4.88 o
   9  -1   8        2.76        5.77      4.36 o
  10  -1   8        7.19       10.45      7.09 o
  11  -1   8        0.90       -2.62      9.21 o
  12  -1   8        2.04        0.88     10.23 o
 -12   0   8        1.05       -3.55      5.67 o
 -11   0   8        0.72       -5.09      5.09 o
 -10   0   8       11.62       15.35     10.60 o
  -9   0   8      136.85      147.94      9.05 o
  -8   0   8      261.30      256.58      7.11 o
  -7   0   8       33.81       27.69      2.47 o
  -6   0   8       19.65       18.66      1.95 o
  -5   0   8      245.04      238.55      4.04 o
  -4   0   8      261.35      252.97      3.56 o
  -3   0   8      174.70      187.79      2.58 o
  -2   0   8      418.84      400.76      4.48 o
  -1   0   8       76.30       68.21      1.39 o
   0   0   8      400.82      406.40      4.20 o
   1   0   8      533.77      528.82      6.33 o
   2   0   8      751.88      757.21      9.34 o
   3   0   8       27.46       34.57      1.79 o
   4   0   8      141.60      142.63      4.11 o
   5   0   8      396.18      412.57      9.53 o
   6   0   8       44.52       40.65      3.81 o
   7   0   8        1.28        3.82      3.62 o
   8   0   8        1.46        3.66      3.72 o
   9   0   8       12.69       10.67      4.45 o
  10   0   8       20.72       21.28      9.09 o
  11   0   8        1.59       -4.10      9.38 o
 -12   1   8       13.56       22.46     14.48 o
 -11   1   8        0.26       -1.44      4.63 o
 -10   1   8        0.99        3.60      4.17 o
  -9   1   8      184.84      184.80     14.44 o
  -8   1   8       76.94       74.93      3.28 o
  -7   1   8        5.72       -1.29      2.00 o
  -6   1   8        0.33       -1.81      1.81 o
  -5   1   8        0.37       -0.64      1.24 o
  -4   1   8        4.18        5.85      1.06 o
  -3   1   8      147.76      133.45      2.21 o
  -2   1   8      198.33      187.33      2.38 o
  -1   1   8      294.04      301.79      3.73 o
   0   1   8      484.27      493.70      4.91 o
   1   1   8      379.19      391.67      4.66 o
   2   1   8      922.00      902.69     10.95 o
   3   1   8       20.48       21.84      1.80 o
   4   1   8       24.00       18.82      1.88 o
   5   1   8      170.25      173.93      4.77 o
   6   1   8       13.42       10.57      3.28 o
   7   1   8        0.09        0.28      3.51 o
   8   1   8       56.67       58.01      5.65 o
   9   1   8        7.89        8.60      7.09 o
  10   1   8        5.13        5.22      6.17 o
  11   1   8        1.29       -0.18      9.51 o
 -12   2   8        5.06       -1.45      8.23 o
 -11   2   8       26.00       20.74      7.61 o
 -10   2   8        1.76        0.15      2.71 o
  -9   2   8        9.84        5.33      2.26 o
  -8   2   8       47.31       43.02      2.66 o
  -7   2   8        3.13        2.64      1.69 o
  -6   2   8        4.00        4.82      1.22 o
  -5   2   8      316.31      320.46      4.81 o
  -4   2   8      413.93      404.46      5.16 o
  -3   2   8        5.56        5.85      0.85 o
  -2   2   8      308.09      312.17      3.58 o
  -1   2   8      456.86      478.40      5.15 o
   0   2   8      463.27      464.87      4.66 o
   1   2   8      193.98      183.30      2.70 o
   2   2   8      261.60      265.57      3.95 o
   3   2   8        0.49        0.42      1.61 o
   4   2   8      120.56      110.92      3.43 o
   5   2   8        8.78        7.15      3.03 o
   6   2   8       53.85       74.41      5.50 o
   7   2   8        4.07        1.32      3.78 o
   8   2   8       11.13       14.07      4.03 o
   9   2   8       12.45        7.73      5.80 o
  10   2   8        4.02        6.30      7.95 o
  11   2   8        1.05        0.39      9.00 o
 -12   3   8        4.37        1.49      8.52 o
 -11   3   8       17.70        1.29      7.61 o
 -10   3   8        9.78       10.40      3.92 o
  -9   3   8        1.37        1.29      3.29 o
  -8   3   8        9.40       13.22      3.08 o
  -7   3   8       43.64       45.92      2.60 o
  -6   3   8       26.79       28.03      1.97 o
  -5   3   8      150.02      158.02      3.56 o
  -4   3   8      463.22      447.35      6.21 o
  -3   3   8      309.81      292.39      6.19 o
  -2   3   8       40.51       46.97      1.61 o
  -1   3   8      235.09      238.52      3.06 o
   0   3   8       37.51       33.16      1.36 o
   1   3   8        6.37        5.38      1.03 o
   2   3   8        8.40        3.99      1.11 o
   3   3   8       10.05        9.99      1.99 o
   4   3   8       57.23       61.59      2.73 o
   5   3   8       24.94       36.22      4.18 o
   6   3   8       45.85       51.31      3.91 o
   7   3   8        2.30        2.96      3.79 o
   8   3   8        3.42        6.80      7.96 o
   9   3   8       13.20        3.62      5.97 o
  10   3   8        3.87        2.82      6.88 o
 -12   4   8        0.94        1.51      8.35 o
 -11   4   8        0.35       -0.43      4.01 o
 -10   4   8        1.29        5.18      4.12 o
  -9   4   8       17.01       25.63      5.14 o
  -8   4   8       24.51       25.29      3.73 o
  -7   4   8       54.53       50.43      2.98 o
  -6   4   8      187.44      181.71      4.31 o
  -5   4   8      255.49      252.24      4.76 o
  -4   4   8        3.02        6.33      1.45 o
  -3   4   8      144.85      142.33      2.92 o
  -2   4   8       87.80       93.07      2.47 o
  -1   4   8       35.39       36.52      1.61 o
   0   4   8      131.14      112.65      2.76 o
   1   4   8       13.35       15.18      1.58 o
   2   4   8      115.16      114.33      2.68 o
   3   4   8       76.90       82.89      2.82 o
   4   4   8       82.12      103.82      4.35 o
   5   4   8        3.05        1.76      3.12 o
   6   4   8       45.03       39.38      3.78 o
   7   4   8        1.62        0.16      4.80 o
   8   4   8        0.43        3.05      8.55 o
   9   4   8        1.59        7.64      8.72 o
  10   4   8        0.51        3.16      9.54 o
 -12   5   8        0.04        0.62      7.92 o
 -11   5   8        0.18       -4.14      4.14 o
 -10   5   8       17.19       19.66      3.71 o
  -9   5   8       35.58       32.29      3.37 o
  -8   5   8       35.75       34.32      3.00 o
  -7   5   8       76.66       74.96      4.17 o
  -6   5   8        1.54        1.94      2.02 o
  -5   5   8      203.14      177.36      4.10 o
  -4   5   8       24.09       22.30      1.66 o
  -3   5   8       66.29       60.62      2.18 o
  -2   5   8       64.29       63.34      2.47 o
  -1   5   8       15.92        9.92      2.01 o
   0   5   8      401.73      414.75      9.05 o
   1   5   8      211.56      213.08      4.19 o
   2   5   8        1.03       -2.69      2.69 o
   3   5   8       21.66       25.55      2.21 o
   4   5   8        1.51        5.66      3.26 o
   5   5   8       35.11       27.18      4.19 o
   6   5   8        6.06       -5.36      5.36 o
   7   5   8        0.05       -2.00      4.67 o
   8   5   8        1.55       -3.97      9.21 o
   9   5   8        0.37        4.59     10.14 o
 -12   6   8        1.81        5.38      7.53 o
 -11   6   8        0.19       -2.26      3.82 o
 -10   6   8       20.14       18.40      3.52 o
  -9   6   8       55.60       62.05      4.95 o
  -8   6   8        2.31        0.07      2.56 o
  -7   6   8       59.56       54.38      2.69 o
  -6   6   8       17.06       15.49      1.83 o
  -5   6   8       17.93       29.50      1.80 o
  -4   6   8       35.36       32.49      1.85 o
  -3   6   8       38.87       32.24      2.04 o
  -2   6   8      357.45      376.85      7.20 o
  -1   6   8       13.76       24.71      2.29 o
   0   6   8       62.21       62.00      3.12 o
   1   6   8      277.76      242.63      8.35 o
   2   6   8        8.64        8.12      2.90 o
   3   6   8        0.85        3.63      4.50 o
   4   6   8       78.23       76.80      7.72 o
   5   6   8        0.16       -0.62      5.73 o
   6   6   8        0.03       -4.22      4.22 o
   7   6   8        7.51        2.85      8.57 o
   8   6   8        2.17       -2.65      9.55 o
 -11   7   8        0.75       -1.30      3.69 o
 -10   7   8        1.98        0.75      3.19 o
  -9   7   8        8.18        6.44      2.84 o
  -8   7   8       22.54       19.99      2.43 o
  -7   7   8       12.03       10.81      2.11 o
  -6   7   8       46.79       57.40      4.99 o
  -5   7   8       87.75       94.47      4.56 o
  -4   7   8       44.60       42.46      3.74 o
  -3   7   8       21.01       20.32      1.93 o
  -2   7   8        4.05        1.71      2.04 o
  -1   7   8      291.78      290.03      6.22 o
   0   7   8       24.51       20.50      2.89 o
   1   7   8       56.46       49.36      4.05 o
   2   7   8       10.29       10.17      3.22 o
   3   7   8        6.91        7.87      3.60 o
   4   7   8       16.82       19.37      7.06 o
   5   7   8        3.11        2.03      7.38 o
   6   7   8       13.28        3.33      7.38 o
   7   7   8        0.42        0.69      9.17 o
   8   7   8        2.62        9.61     10.26 o
 -10   8   8        2.04       -0.10      2.95 o
  -9   8   8        0.61       -1.59      2.39 o
  -8   8   8        4.58        0.74      3.76 o
  -6   8   8       39.94       53.37      9.44 o
  -5   8   8      135.09      130.52     10.78 o
  -4   8   8        1.64        2.11      2.84 o
  -3   8   8       59.30       69.16      2.37 o
  -2   8   8        9.95        8.31      2.27 o
  -1   8   8        0.48       -2.47      2.47 o
   0   8   8        9.04        2.48      2.72 o
   1   8   8        0.79        1.91      3.14 o
   2   8   8        0.99        2.04      3.42 o
   3   8   8        2.91        4.51      2.89 o
   4   8   8        1.04       -1.28      7.43 o
   5   8   8       36.70       46.80      8.52 o
   6   8   8        1.97       -4.90      8.43 o
   7   8   8        0.08       -8.53      9.07 o
 -10   9   8        4.23        1.29      3.72 o
  -9   9   8       20.28       19.45      3.20 o
  -7   9   8        0.48       13.57      9.94 o
  -6   9   8       87.05       88.17     10.86 o
  -5   9   8        8.60       17.32      9.07 o
  -4   9   8        0.27        3.00      8.57 o
  -3   9   8       17.20       16.63      2.26 o
  -2   9   8        0.44        3.24      2.45 o
  -1   9   8        0.22       -2.67      2.67 o
   0   9   8        2.24       -1.67      3.04 o
   1   9   8        2.38        3.21      3.47 o
   2   9   8        5.88        4.91      3.85 o
   3   9   8        1.04        5.87      7.35 o
   4   9   8        0.29        7.83      7.69 o
   5   9   8       29.97       30.13      9.29 o
  -7  10   8        0.25        7.72     10.61 o
  -6  10   8        2.77        5.92      8.98 o
  -5  10   8       39.85       31.18      9.18 o
  -4  10   8        6.36        1.19      3.36 o
  -3  10   8        0.06        2.75      2.40 o
  -2  10   8        0.28        2.43      2.69 o
  -1  10   8       14.45       20.69      3.68 o
   0  10   8        1.46        6.38      3.26 o
   1  10   8        0.05        0.20      3.74 o
   2  10   8        0.22       -6.75      6.75 o
   3  10   8        2.89        5.64      7.92 o
   4  10   8        3.00        4.48      8.77 o
  -7  11   8       20.79       46.14     12.09 o
  -6  11   8       10.12       11.91     11.15 o
  -5  11   8       20.56       22.11     10.91 o
  -4  11   8        1.40        1.03      2.88 o
  -3  11   8        0.03        2.70      2.59 o
  -2  11   8       23.87       26.25      3.48 o
  -1  11   8        1.93        0.18      3.26 o
   0  11   8        0.78        2.70      3.71 o
   1  11   8        4.20        5.33      4.69 o
   2  11   8        0.07        5.92      7.63 o
  -3  12   8        0.17       -3.80      3.80 o
  -2  12   8        2.52        0.04      3.93 o
  -1 -12   9       17.71       14.63      6.51 o
   0 -12   9       23.75       37.10      7.13 o
   1 -12   9       11.29        0.54      6.29 o
   2 -12   9       26.67       24.74      6.45 o
   3 -12   9       17.21       18.03      6.47 o
   4 -12   9       27.74       31.66      6.31 o
   5 -12   9        5.67        0.93      6.22 o
  -4 -11   9        4.16        4.19      7.27 o
  -3 -11   9        3.72        5.20      6.60 o
  -2 -11   9       38.49       56.90      9.04 o
  -1 -11   9      100.73      107.41      7.82 o
   0 -11   9       12.27        9.35      5.81 o
   1 -11   9        0.70        7.96      5.99 o
   2 -11   9       23.49       16.49      5.75 o
   3 -11   9       47.28       52.98      5.20 o
   4 -11   9        3.63       -1.72      4.64 o
   5 -11   9       35.26       28.91      6.39 o
   6 -11   9       20.63       17.17      6.23 o
   7 -11   9       23.49       24.22      6.18 o
  -5 -10   9       15.76       11.40      5.50 o
  -4 -10   9        9.96       15.03      5.15 o
  -3 -10   9       33.90       40.33      8.87 o
  -2 -10   9       27.08       29.44      5.03 o
  -1 -10   9        7.14        6.12      4.59 o
   0 -10   9       34.12       34.41      6.27 o
   1 -10   9        7.37       11.15      5.65 o
   2 -10   9        0.38        4.32      4.15 o
   3 -10   9        4.87        3.63      4.33 o
   4 -10   9       40.93       42.82      4.64 o
   5 -10   9       98.55       89.41      5.82 o
   6 -10   9       72.71       87.51      6.81 o
   7 -10   9       65.85       72.86      8.30 o
   8 -10   9       43.79       31.36      6.39 o
  -7  -9   9        9.61       19.92      9.40 o
  -6  -9   9        9.70        8.66      6.22 o
  -5  -9   9       12.24       14.38      5.34 o
  -4  -9   9        5.70        4.06      4.87 o
  -3  -9   9       14.70       12.13      4.83 o
  -2  -9   9       55.57       45.01      5.91 o
  -1  -9   9       37.51       29.02      3.81 o
   0  -9   9        3.17       -0.90      4.21 o
   1  -9   9        0.60        0.51      4.58 o
   2  -9   9       44.91       52.85      3.98 o
   3  -9   9      159.00      160.64      5.50 o
   4  -9   9      193.71      168.08      6.75 o
   5  -9   9      100.43       92.93      5.20 o
   6  -9   9      155.18      155.74      6.33 o
   7  -9   9       44.80       39.63      6.47 o
   8  -9   9       18.07       19.49      6.38 o
   9  -9   9        3.37        2.05      6.45 o
  -8  -8   9        0.10        5.78      6.69 o
  -7  -8   9        3.85       11.75      6.71 o
  -6  -8   9       36.23       39.36      6.25 o
  -5  -8   9       16.40       13.84      4.62 o
  -4  -8   9        0.34        2.97      4.45 o
  -3  -8   9       15.35        8.35      3.16 o
  -2  -8   9        0.31       -0.31      2.97 o
  -1  -8   9       41.03       44.23      3.04 o
   0  -8   9       25.51       25.26      3.36 o
   1  -8   9      107.76      110.73      5.07 o
   2  -8   9      312.31      301.55      7.24 o
   3  -8   9      250.75      247.36     12.34 o
   4  -8   9      246.43      236.08      6.43 o
   5  -8   9      156.53      170.73      5.75 o
   6  -8   9        1.24       -1.56      3.89 o
   7  -8   9        1.33        0.34      4.22 o
   8  -8   9       53.18       53.65      8.00 o
   9  -8   9        3.65        1.68      6.20 o
  10  -8   9        6.15       -2.81      7.02 o
  -8  -7   9       11.24        6.03      5.39 o
  -7  -7   9        5.69       11.99      7.83 o
  -6  -7   9        1.94       -4.58      4.58 o
  -5  -7   9       24.29       25.25      3.44 o
  -4  -7   9        2.79        7.88      3.40 o
  -3  -7   9       68.34       68.08      3.74 o
  -2  -7   9      250.79      243.16      5.34 o
  -1  -7   9      271.27      274.92      5.58 o
   0  -7   9       27.31       27.61      2.80 o
   1  -7   9      147.73      143.94      4.30 o
   2  -7   9      458.73      449.34      8.16 o
   3  -7   9       92.18       85.32      3.46 o
   4  -7   9      152.56      156.01      5.43 o
   5  -7   9        6.76        7.23      3.30 o
   6  -7   9       29.28       26.18      4.19 o
   7  -7   9       71.98       85.86      5.12 o
   8  -7   9       63.79       51.32      6.15 o
   9  -7   9        0.95        0.97      6.21 o
  10  -7   9       42.43       56.68      7.33 o
  -9  -6   9        0.05       -5.19      5.19 o
  -8  -6   9        0.94        7.40      4.93 o
  -7  -6   9        4.69       -0.26      4.80 o
  -6  -6   9        0.54       -3.45      3.45 o
  -5  -6   9       39.34       46.85      3.45 o
  -4  -6   9       61.68       54.54      3.24 o
  -3  -6   9       36.44       39.79      2.70 o
  -2  -6   9      399.59      408.42      6.95 o
  -1  -6   9      671.32      641.92     10.63 o
   0  -6   9        6.11        3.00      2.33 o
   1  -6   9       29.67       32.55      2.57 o
   2  -6   9      458.44      438.30      7.93 o
   3  -6   9       44.80       44.16      2.90 o
   4  -6   9        1.38       -1.43      2.48 o
   5  -6   9       56.17       46.87      3.72 o
   6  -6   9       63.84       68.66      4.56 o
   7  -6   9       88.70       89.44      5.18 o
   8  -6   9      108.65      101.31      8.06 o
   9  -6   9       84.87       91.49      7.35 o
  10  -6   9        1.39       -2.13      6.47 o
  11  -6   9        4.16       -6.91      6.91 o
 -10  -5   9        0.08        0.20      6.71 o
  -9  -5   9        0.58        0.60      8.46 o
  -8  -5   9        6.52        4.59      4.74 o
  -7  -5   9        2.41       -1.07      3.51 o
  -6  -5   9       20.18       25.74      3.50 o
  -5  -5   9       73.31       76.07      3.50 o
  -4  -5   9       95.02      102.08      3.59 o
  -3  -5   9      240.40      223.79      4.72 o
  -2  -5   9      314.50      316.67      6.33 o
  -1  -5   9      135.86      151.87      5.96 o
   0  -5   9      144.94      138.44      3.75 o
   1  -5   9       16.84       14.36      2.29 o
   2  -5   9       10.33        7.38      2.27 o
   3  -5   9       33.37       36.49      2.62 o
   4  -5   9       37.50       30.49      2.67 o
   5  -5   9      177.54      170.37      5.46 o
   6  -5   9      251.69      251.01      6.62 o
   7  -5   9       80.95       69.89      4.71 o
   8  -5   9      116.80      111.14      6.94 o
   9  -5   9       42.27       37.02      6.49 o
  10  -5   9       24.91       27.99     14.52 o
  11  -5   9        9.43        3.96      6.93 o
 -10  -4   9        0.13       -6.12      6.12 o
  -9  -4   9        1.89        8.56      6.54 o
  -8  -4   9       75.39       69.72      4.83 o
  -7  -4   9        6.53        6.25      3.26 o
  -6  -4   9        7.62       15.12      3.18 o
  -5  -4   9      140.44      136.26      4.69 o
  -4  -4   9      491.46      471.98      7.61 o
  -3  -4   9       43.52       55.17      2.78 o
  -2  -4   9        1.32        4.52      2.19 o
  -1  -4   9       33.82       32.59      2.88 o
   0  -4   9      249.54      220.82      4.44 o
   1  -4   9       82.07       83.90      4.48 o
   2  -4   9       71.70       73.00      2.94 o
   3  -4   9      978.45      971.16     15.11 o
   4  -4   9      121.75      127.61      4.49 o
   5  -4   9      243.62      244.66      6.31 o
   6  -4   9      369.11      361.72      8.16 o
   7  -4   9       63.58       59.38      4.65 o
   8  -4   9        6.86        4.17      5.45 o
   9  -4   9        2.50       -7.14      8.37 o
  10  -4   9        8.38        3.44      6.39 o
  11  -4   9        3.24       14.02      6.94 o
 -11  -3   9        0.19       -0.64      6.27 o
 -10  -3   9        0.97       -3.29      5.95 o
  -9  -3   9        2.46       -3.09      6.27 o
  -8  -3   9       79.81       79.85      4.84 o
  -7  -3   9      102.84      104.20      4.20 o
  -6  -3   9       39.30       36.85      3.53 o
  -5  -3   9        1.30        2.16      2.70 o
  -4  -3   9        2.76        1.37      2.08 o
  -3  -3   9      100.66       91.27      2.69 o
  -2  -3   9       41.93       42.46      2.20 o
  -1  -3   9        4.05        0.54      1.60 o
   0  -3   9        6.21       -0.25      2.00 o
   1  -3   9     1942.00     1875.41     27.65 o
   2  -3   9      939.74      892.01     13.86 o
   3  -3   9       19.44       18.83      2.57 o
   4  -3   9      291.78      291.34      6.66 o
   5  -3   9       58.80       61.43      3.36 o
   6  -3   9       80.91       69.35      5.11 o
   7  -3   9       83.85       94.17      5.80 o
   8  -3   9        3.44        2.21      4.45 o
   9  -3   9       25.26       29.67      8.07 o
  10  -3   9        5.60        6.53      6.45 o
  11  -3   9        1.39       -0.13     10.60 o
 -11  -2   9        4.41        3.16      5.80 o
 -10  -2   9       42.26       48.72      7.22 o
  -9  -2   9        1.59       -1.65      4.67 o
  -8  -2   9        4.45        9.08      3.72 o
  -7  -2   9        9.20        5.38      3.62 o
  -6  -2   9       30.27       31.09      3.01 o
  -5  -2   9       57.91       51.35      2.64 o
  -4  -2   9       43.52       39.85      2.45 o
  -3  -2   9       51.50       51.22      1.91 o
  -2  -2   9      423.44      434.65      5.79 o
  -1  -2   9      444.37      421.75      5.42 o
   0  -2   9      952.61      934.49     10.27 o
   1  -2   9        8.15       11.55      1.25 o
   2  -2   9      327.46      337.35      5.17 o
   3  -2   9      700.39      658.37     14.40 o
   4  -2   9        1.93        0.80      2.44 o
   5  -2   9      205.73      211.37      5.68 o
   6  -2   9        0.08        0.62      3.34 o
   7  -2   9       81.03       73.35      4.72 o
   8  -2   9        5.68        4.32      4.47 o
   9  -2   9        1.22       -2.18      5.75 o
  10  -2   9       17.95       20.38      6.27 o
  11  -2   9        8.70       16.10      9.04 o
 -11  -1   9        5.12        0.97      8.27 o
 -10  -1   9       17.96        9.51      5.39 o
  -9  -1   9        2.63       -1.05      4.69 o
  -8  -1   9       13.42        9.34      3.58 o
  -7  -1   9        6.78        3.15      3.08 o
  -6  -1   9        0.25       -1.72      2.26 o
  -5  -1   9       28.91       33.00      2.04 o
  -4  -1   9      127.50      134.51      3.40 o
  -3  -1   9      431.17      416.85      5.36 o
  -2  -1   9      702.19      719.75      8.47 o
  -1  -1   9       52.15       55.25      1.62 o
   0  -1   9      352.19      352.14      4.02 o
   1  -1   9      595.41      612.00      7.31 o
   2  -1   9        5.78        5.73      1.48 o
   3  -1   9      134.58      134.21      3.89 o
   4  -1   9        2.01        2.00      2.45 o
   5  -1   9      103.31       86.19      4.18 o
   6  -1   9       26.68       31.51      3.92 o
   7  -1   9        7.94       11.07      3.72 o
   8  -1   9       80.33       91.63      8.02 o
   9  -1   9        7.46        8.73      4.55 o
  10  -1   9        2.99       18.89      8.44 o
  11  -1   9        6.61       -2.23      9.81 o
 -12   0   9        3.16       -4.86      8.06 o
 -11   0   9        9.49       15.52     10.51 o
 -10   0   9        4.86        0.62      6.94 o
  -9   0   9       35.91       35.82      4.87 o
  -8   0   9        1.15        5.25      4.06 o
  -7   0   9        0.57       -2.18      2.34 o
  -6   0   9      315.41      339.23      6.37 o
  -5   0   9       37.23       36.53      1.90 o
  -4   0   9       59.16       58.13      1.79 o
  -3   0   9      219.37      222.00      3.62 o
  -2   0   9     1112.68     1132.45     12.07 o
  -1   0   9      357.65      392.92      4.32 o
   0   0   9        3.20        3.91      1.08 o
   1   0   9        1.81        1.26      1.25 o
   2   0   9      106.72       96.57      2.82 o
   3   0   9        6.99        9.43      1.98 o
   4   0   9       36.89       37.28      2.70 o
   5   0   9       14.33       23.66      3.62 o
   6   0   9      136.36      148.86      5.90 o
   7   0   9       53.83       52.37      8.39 o
   8   0   9       71.38       76.47      6.23 o
   9   0   9        2.40        5.39      5.85 o
  10   0   9        9.04        4.38      9.24 o
  11   0   9        9.55       23.03     10.23 o
 -12   1   9        3.06        9.69      9.09 o
 -11   1   9       13.87        7.93      4.51 o
 -10   1   9        0.81       -0.51      4.22 o
  -9   1   9       30.09       42.66      7.83 o
  -8   1   9      100.75      102.36      3.99 o
  -7   1   9       35.19       40.89      2.56 o
  -6   1   9       34.11       36.78      1.95 o
  -5   1   9      436.39      435.93      6.77 o
  -4   1   9      128.38      133.90      2.67 o
  -3   1   9        4.45        3.75      1.34 o
  -2   1   9       92.70       97.46      1.99 o
  -1   1   9       84.86       96.43      2.17 o
   0   1   9        2.30        1.75      1.05 o
   1   1   9       83.08       87.91      2.12 o
   2   1   9      345.86      370.15      5.21 o
   3   1   9        3.60        3.52      1.79 o
   4   1   9      130.91      126.89      4.92 o
   5   1   9      123.91      135.75     11.69 o
   6   1   9       48.24       52.51      5.90 o
   7   1   9       10.22        9.05     12.20 o
   8   1   9        1.12        1.07      5.75 o
   9   1   9       48.18       57.34      7.03 o
  10   1   9        3.76        0.57      9.06 o
 -12   2   9        1.59        1.82      8.77 o
 -11   2   9        0.78       -4.45      7.67 o
 -10   2   9        0.91       -6.21      7.27 o
  -9   2   9      128.71      142.69      8.69 o
  -8   2   9       93.85      101.44      8.52 o
  -7   2   9       48.59       47.72      3.04 o
  -6   2   9       18.69       17.91      2.28 o
  -5   2   9       39.60       36.48      1.60 o
  -4   2   9      297.43      294.76      4.41 o
  -3   2   9      221.07      207.81      3.27 o
  -2   2   9      213.97      214.33      3.18 o
  -1   2   9       20.70       16.23      1.30 o
   0   2   9        8.05        6.20      1.22 o
   1   2   9      421.06      418.49      6.60 o
   2   2   9      582.89      572.07      9.30 o
   3   2   9       13.41       12.28      2.49 o
   4   2   9       49.80       46.32      4.57 o
   5   2   9       67.83       63.20      5.30 o
   6   2   9        9.78       10.25      4.44 o
   7   2   9       38.48       37.49      4.43 o
   8   2   9       15.29       27.26      5.90 o
   9   2   9        2.77        0.21      6.39 o
  10   2   9        3.27        4.72      7.00 o
 -12   3   9        0.23       -5.11      8.72 o
 -11   3   9       21.77       38.62      8.55 o
 -10   3   9        7.50        2.94      4.10 o
  -9   3   9        7.65        3.70      4.36 o
  -8   3   9       16.74       12.62      3.30 o
  -7   3   9       71.16       63.04      3.07 o
  -6   3   9       36.00       32.00      2.27 o
  -5   3   9        0.82       -1.42      2.11 o
  -4   3   9      160.63      154.76      3.77 o
  -3   3   9        3.90        3.54      1.59 o
  -2   3   9        3.63        2.28      1.26 o
  -1   3   9      566.71      552.12      6.59 o
   0   3   9      208.03      230.74      4.11 o
   1   3   9       36.57       43.41      1.51 o
   2   3   9      203.77      197.08      3.95 o
   3   3   9       37.37       32.75      2.37 o
   4   3   9        3.21        3.46      2.98 o
   5   3   9       11.06       10.09      3.21 o
   6   3   9        1.01        8.57      3.58 o
   7   3   9       15.69       10.03      7.21 o
   8   3   9        0.37       -2.03      5.63 o
   9   3   9       10.37        6.50      8.94 o
  10   3   9       15.14       24.74     11.28 o
 -12   4   9        0.91       -0.94      8.21 o
 -11   4   9        9.77        8.36      5.26 o
 -10   4   9       10.27        6.30      3.89 o
  -9   4   9        1.09       -2.11      3.44 o
  -8   4   9        0.16        0.61      3.05 o
  -7   4   9       34.20       33.78      3.11 o
  -6   4   9        0.43        0.28      1.91 o
  -5   4   9      115.08      115.60      3.38 o
  -4   4   9       51.17       59.18      2.36 o
  -3   4   9      227.87      215.22      4.49 o
  -2   4   9        7.55        5.89      2.06 o
  -1   4   9       48.02       49.88      2.35 o
   0   4   9      217.02      222.97      4.40 o
   1   4   9       29.03       27.34      3.11 o
   2   4   9       15.90        7.15      2.35 o
   3   4   9       17.80        9.48      2.36 o
   4   4   9       20.83       21.25      3.75 o
   5   4   9       19.52       16.89      5.17 o
   6   4   9       36.63       54.20      7.93 o
   7   4   9        0.08       -3.44      7.72 o
   8   4   9        3.22        3.44      9.47 o
   9   4   9        2.07       -0.99     10.09 o
 -11   5   9        7.38        6.37      4.22 o
 -10   5   9        0.29       -3.65      3.65 o
  -9   5   9        4.53        4.91      3.35 o
  -8   5   9        9.06       12.15      3.09 o
  -7   5   9       47.28       51.98      3.17 o
  -6   5   9        3.81        1.03      2.12 o
  -5   5   9       66.46       68.67      2.79 o
  -4   5   9       15.50       24.42      2.81 o
  -3   5   9       69.18       64.80      2.69 o
  -2   5   9      205.31      182.91      4.60 o
  -1   5   9       47.81       50.99      2.73 o
   0   5   9        2.58        6.27      2.46 o
   1   5   9       18.20        6.36      2.16 o
   2   5   9        0.16       -1.56      2.28 o
   3   5   9        6.67       11.62      3.42 o
   4   5   9       10.85       10.75      3.40 o
   5   5   9       13.65       19.65      4.23 o
   6   5   9        0.11       -4.32      4.32 o
   7   5   9        0.08       -7.72      7.72 o
   8   5   9        2.86       -2.77      8.67 o
 -11   6   9        2.43       -0.55      4.11 o
 -10   6   9        9.28        6.86      3.76 o
  -9   6   9        5.05        2.55      3.27 o
  -8   6   9        1.01       -2.50      2.82 o
  -7   6   9       88.12       81.93      5.86 o
  -6   6   9       44.07       51.74      2.88 o
  -5   6   9       21.11       23.00      2.20 o
  -4   6   9       12.85        9.48      2.08 o
  -3   6   9       38.93       30.88      2.80 o
  -2   6   9        0.57        1.35      2.00 o
  -1   6   9       64.66       65.72      3.08 o
   0   6   9        4.31        8.76      2.61 o
   1   6   9      109.81      122.70      5.08 o
   2   6   9       20.52       15.89      2.50 o
   3   6   9       20.03       29.02      6.55 o
   4   6   9        0.47       -2.20      6.55 o
   5   6   9        4.51        6.15      7.50 o
   6   6   9       16.54        0.28      8.27 o
   7   6   9        0.05       -2.96      8.04 o
   8   6   9        2.09        1.88      9.74 o
 -10   7   9        0.37        2.66      3.46 o
  -9   7   9       13.46        9.85      3.89 o
  -8   7   9       59.74       61.87      3.18 o
  -7   7   9       17.58       14.35      2.43 o
  -6   7   9        0.68       -0.01      2.00 o
  -5   7   9       17.09       20.32      2.11 o
  -4   7   9        1.90        1.02      2.04 o
  -3   7   9        0.02       -0.76      2.23 o
  -2   7   9        0.02       -2.68      2.68 o
  -1   7   9        8.05        4.73      3.77 o
   0   7   9        0.17        1.47      2.75 o
   1   7   9      101.87       99.80      4.34 o
   2   7   9        5.41       10.10      3.61 o
   3   7   9        7.53       14.99      5.49 o
   4   7   9        1.25       -6.93      6.93 o
   5   7   9        0.38       -7.70      7.70 o
   6   7   9        0.55        3.84      8.67 o
   7   7   9        0.34        7.24      9.64 o
 -10   8   9        1.10        2.74      4.25 o
  -9   8   9        0.16       -3.60      3.60 o
  -8   8   9       21.47       13.93      3.22 o
  -7   8   9       51.36       39.38      3.03 o
  -6   8   9       47.28       40.13      4.51 o
  -5   8   9        1.29        3.95      2.23 o
  -4   8   9       65.99       55.87      3.14 o
  -3   8   9        4.89        3.33      2.33 o
  -2   8   9       42.26       44.92      2.94 o
  -1   8   9       33.34       44.04      3.16 o
   0   8   9        0.53        1.95      2.99 o
   1   8   9        9.58        5.84      3.51 o
   2   8   9        0.30        0.34      3.75 o
   3   8   9       16.66       27.45      7.81 o
   4   8   9        4.27        7.33      7.63 o
   5   8   9        1.43       -2.45      8.24 o
   6   8   9        7.96       17.44      9.04 o
  -9   9   9        4.06        4.14      3.47 o
  -8   9   9       13.86       10.56      2.88 o
  -7   9   9       21.71       21.68     10.57 o
  -6   9   9        0.01       20.21      9.94 o
  -5   9   9       63.13       56.83      2.98 o
  -4   9   9       59.36       61.87      4.86 o
  -3   9   9        7.82        7.00      2.81 o
  -2   9   9       12.00        8.54      2.80 o
  -1   9   9       11.31       13.79      3.11 o
   0   9   9       10.46        4.79      3.23 o
   1   9   9        1.52        1.23      3.69 o
   2   9   9        0.94       -1.14      7.04 o
   3   9   9       26.18       29.56      8.38 o
   4   9   9        6.39       14.60      8.70 o
  -7  10   9        2.06        4.47      9.92 o
  -6  10   9        2.11       -2.06     10.54 o
  -5  10   9        1.43        3.00      4.04 o
  -4  10   9        4.23        9.46      3.10 o
  -3  10   9       39.14       41.65      3.01 o
  -2  10   9        3.87        3.96      3.00 o
  -1  10   9        0.16       -3.28      3.28 o
   0  10   9       11.63       12.61      3.64 o
   1  10   9        0.45       -1.38      3.81 o
   2  10   9        7.54       14.94      7.80 o
   3  10   9        0.45        6.15      7.90 o
  -5  11   9        1.55       -0.97      3.44 o
  -4  11   9       10.73        9.15      3.41 o
  -3  11   9        5.39        8.01      2.93 o
  -2  11   9        0.07        0.49      3.24 o
  -1  11   9        6.58       10.21      5.34 o
   0  11   9        0.79        0.21      3.85 o
   1 -12  10       17.74        9.40      9.00 o
   2 -12  10        2.96        8.41      6.69 o
   3 -12  10        9.70       -0.11      8.86 o
  -2 -11  10       14.39        3.94      6.94 o
  -1 -11  10        1.89       -0.53      6.36 o
   0 -11  10        0.93       -5.84      9.51 o
   1 -11  10        5.51       -0.14      6.64 o
   2 -11  10      138.91      146.23     13.56 o
   3 -11  10      103.52      117.26      8.32 o
   4 -11  10        7.00       10.98      6.48 o
   5 -11  10       54.25       51.74      8.75 o
   6 -11  10       24.18       18.49      6.78 o
  -4 -10  10        3.55        4.44      6.83 o
  -3 -10  10        2.35        0.39      5.08 o
  -2 -10  10        4.00        2.67      6.26 o
  -1 -10  10      141.94      162.20      6.84 o
   0 -10  10      116.87      129.99      6.64 o
   1 -10  10       26.60       15.04      9.46 o
   2 -10  10       39.75       35.68      5.14 o
   3 -10  10       44.90       45.95      5.15 o
   4 -10  10       56.46       56.44      5.02 o
   5 -10  10        0.97       -0.44      4.55 o
   6 -10  10        1.48       -7.80      7.80 o
   7 -10  10        0.24       -1.50      9.40 o
  -6  -9  10        0.33        1.07      6.61 o
  -5  -9  10        9.75        9.16      6.39 o
  -4  -9  10        6.33        0.93      4.85 o
  -3  -9  10       40.13       36.50      5.26 o
  -2  -9  10       26.01       22.72      4.80 o
  -1  -9  10       27.33       18.19      4.71 o
   0  -9  10      189.73      211.20      7.66 o
   1  -9  10       11.19       10.67      3.84 o
   2  -9  10       35.05       34.47      4.18 o
   3  -9  10       29.75       32.83      4.21 o
   4  -9  10        0.55        6.11      4.46 o
   5  -9  10       40.49       43.75      4.97 o
   6  -9  10       32.20       16.75      4.61 o
   7  -9  10       20.66        7.48      6.29 o
   8  -9  10       27.22       35.08      7.10 o
  -7  -8  10        0.20        9.27      7.17 o
  -6  -8  10       17.72       21.88      6.44 o
  -5  -8  10       23.27       25.19      6.17 o
  -4  -8  10        7.45        7.41      4.80 o
  -3  -8  10       80.34       89.54      5.71 o
  -2  -8  10       76.69       84.00      5.93 o
  -1  -8  10        2.13        0.92      3.47 o
   0  -8  10       61.90       47.13      4.79 o
   1  -8  10       26.16       24.38      3.61 o
   2  -8  10        0.03        2.51      3.36 o
   3  -8  10       45.49       46.38      3.94 o
   4  -8  10       87.69       90.61      5.65 o
   5  -8  10      107.50      105.54      4.87 o
   6  -8  10       43.96       40.86      4.74 o
   7  -8  10       90.64       99.50      5.99 o
   8  -8  10       74.64       92.12      8.30 o
   9  -8  10       13.76       22.36     19.05 o
  -8  -7  10        2.74       15.01     11.05 o
  -7  -7  10        3.83        4.33      5.52 o
  -6  -7  10       34.93       41.33      5.43 o
  -5  -7  10       33.65       41.89      6.12 o
  -4  -7  10       32.82       38.41      3.59 o
  -3  -7  10       34.62       29.62      3.94 o
  -2  -7  10       16.77       18.58      2.96 o
  -1  -7  10        2.92       -0.07      3.01 o
   0  -7  10        0.41       -2.53      2.53 o
   1  -7  10       52.66       49.45      3.36 o
   2  -7  10       27.86       21.36      2.98 o
   3  -7  10      179.69      166.93      5.73 o
   4  -7  10      178.45      177.69      5.82 o
   5  -7  10      171.25      165.92      5.54 o
   6  -7  10      204.87      201.79     16.22 o
   7  -7  10        4.03       -2.19      4.36 o
   8  -7  10       58.75       51.51      6.86 o
   9  -7  10        2.81       -1.94     10.77 o
  10  -7  10        2.26       -4.81      9.59 o
  -9  -6  10        0.78        2.92      6.92 o
  -8  -6  10        2.71       -1.92      7.96 o
  -7  -6  10       14.58       13.41      5.15 o
  -6  -6  10        7.62        5.52      4.48 o
  -5  -6  10       51.07       49.57      4.08 o
  -4  -6  10       76.43       72.29      4.25 o
  -3  -6  10       10.14        8.49      2.74 o
  -2  -6  10      167.85      159.62      4.84 o
  -1  -6  10       32.63       30.88      2.98 o
   0  -6  10        7.77        4.29      2.37 o
   1  -6  10      164.10      149.96      4.67 o
   2  -6  10      379.45      356.15      9.33 o
   3  -6  10      194.03      189.44      5.18 o
   4  -6  10      411.77      378.92      7.56 o
   5  -6  10      129.13      119.70      4.64 o
   6  -6  10       18.90       17.21      4.14 o
   7  -6  10        4.35        1.11      4.68 o
   8  -6  10        4.84        4.44      5.78 o
   9  -6  10        0.15       -6.51      6.51 o
  10  -6  10        3.79        7.78      6.97 o
  -9  -5  10        8.53       10.94      6.59 o
  -8  -5  10        0.54        1.60      6.10 o
  -7  -5  10        3.97       -0.13      3.80 o
  -6  -5  10        4.60        0.53      3.49 o
  -5  -5  10        2.13       -3.31      3.31 o
  -4  -5  10        8.70        7.62      2.87 o
  -3  -5  10        0.72        3.74      2.61 o
  -2  -5  10      318.99      315.41      6.54 o
  -1  -5  10      367.25      358.93      6.42 o
   0  -5  10      103.22      105.08      3.32 o
   1  -5  10      296.74      276.07      6.91 o
   2  -5  10      296.28      294.39      6.21 o
   3  -5  10      103.37      120.88      3.81 o
   4  -5  10      109.30      105.51      3.80 o
   5  -5  10        0.87        0.21      2.94 o
   6  -5  10       23.90       33.02      5.84 o
   7  -5  10       12.91       14.67      4.18 o
   8  -5  10       16.38       11.39      5.80 o
   9  -5  10       48.59       58.39     18.48 o
  10  -5  10        4.76        3.16      6.53 o
 -10  -4  10       11.06        7.50      6.26 o
  -9  -4  10        0.08       -1.20      5.96 o
  -8  -4  10       11.24        6.78      4.31 o
  -7  -4  10        1.54        1.22      5.27 o
  -6  -4  10       19.22       18.58      3.48 o
  -5  -4  10       22.71       29.38      3.43 o
  -4  -4  10      294.11      285.22      6.18 o
  -3  -4  10        4.67        6.98      2.52 o
  -2  -4  10      308.05      311.17      6.36 o
  -1  -4  10      737.86      736.66     10.96 o
   0  -4  10      156.53      160.31      5.75 o
   1  -4  10       24.95       27.59      2.58 o
   2  -4  10       12.57       17.42      2.47 o
   3  -4  10      106.05      109.97      3.72 o
   4  -4  10       46.38       39.18      3.01 o
   5  -4  10        8.46        3.49      3.06 o
   6  -4  10      106.21      108.70      4.74 o
   7  -4  10       49.02       53.68      4.70 o
   8  -4  10       54.23       60.37      6.69 o
   9  -4  10       49.80       52.50      6.97 o
  10  -4  10        7.57       23.47      6.72 o
 -10  -3  10        0.27       14.52      6.38 o
  -9  -3  10        0.81        3.16      5.84 o
  -8  -3  10        4.09        1.17      6.05 o
  -7  -3  10        9.12        9.68      4.82 o
  -6  -3  10       65.96       65.48      3.83 o
  -5  -3  10        2.25        4.71      3.23 o
  -4  -3  10      367.93      363.84      6.99 o
  -3  -3  10      640.70      606.42     10.09 o
  -2  -3  10       50.28       49.58      3.74 o
  -1  -3  10       90.21       90.19      2.60 o
   0  -3  10      553.12      556.52      8.56 o
   1  -3  10       21.26       25.13      2.38 o
   2  -3  10        6.60        3.07      2.28 o
   3  -3  10       57.52       57.61      2.88 o
   4  -3  10       84.20       95.64      3.87 o
   5  -3  10      116.74      102.67      4.32 o
   6  -3  10      104.16      102.93      5.23 o
   7  -3  10       56.31       66.45      6.97 o
   8  -3  10       19.91       18.93      6.00 o
   9  -3  10        8.22        8.79      6.26 o
  10  -3  10       37.45       41.89      6.99 o
 -11  -2  10        0.88       -0.27      5.96 o
 -10  -2  10        3.49        1.03      5.78 o
  -9  -2  10        1.71        5.57      5.44 o
  -8  -2  10       33.75       48.95      8.19 o
  -7  -2  10        3.63        5.83      3.72 o
  -6  -2  10       60.99       72.55      5.28 o
  -5  -2  10      164.47      144.23      4.33 o
  -4  -2  10      110.66      111.18      4.00 o
  -3  -2  10      116.09      118.32      3.52 o
  -2  -2  10      398.20      396.74      7.13 o
  -1  -2  10      108.24       98.31      2.67 o
   0  -2  10      257.44      228.11      4.18 o
   1  -2  10      263.17      264.27      5.00 o
   2  -2  10      474.16      437.68      7.77 o
   3  -2  10      140.37      130.56      4.81 o
   4  -2  10       46.55       54.05      3.37 o
   5  -2  10      180.62      177.93      5.59 o
   6  -2  10       98.23      102.60      5.10 o
   7  -2  10       59.62       54.31      4.74 o
   8  -2  10       19.05        7.26      6.16 o
   9  -2  10        0.21       -7.64      7.64 o
  10  -2  10        1.03       -7.56      9.43 o
 -11  -1  10        3.53        4.85      6.04 o
 -10  -1  10       14.17        9.35      5.42 o
  -9  -1  10        1.03       -0.67      5.96 o
  -8  -1  10       26.62       24.02      4.73 o
  -7  -1  10       94.48       91.64      5.46 o
  -6  -1  10       35.87       35.69      3.59 o
  -5  -1  10      164.34      156.08      4.37 o
  -4  -1  10       61.03       61.61      3.18 o
  -3  -1  10      209.62      200.79      3.96 o
  -2  -1  10      119.01      118.83      3.10 o
  -1  -1  10      544.87      587.99      7.67 o
   0  -1  10      332.85      325.73      4.82 o
   1  -1  10      699.84      690.74      9.30 o
   2  -1  10       16.93       18.14      1.87 o
   3  -1  10      341.71      348.87      7.52 o
   4  -1  10      215.64      194.37      5.60 o
   5  -1  10       32.55       40.82      4.04 o
   6  -1  10       34.89       42.38      4.52 o
   7  -1  10        1.02       -5.09      5.09 o
   8  -1  10        1.78        1.74     12.00 o
   9  -1  10        7.99        6.07      6.22 o
  10  -1  10        2.52       12.36      9.74 o
 -11   0  10       22.70       24.64      5.74 o
 -10   0  10       38.03       35.23      5.43 o
  -9   0  10        1.22        2.48      4.64 o
  -8   0  10        6.66        8.94      4.23 o
  -7   0  10        6.34        3.63      4.93 o
  -6   0  10        2.00        0.03      2.19 o
  -5   0  10        1.80        0.70      1.99 o
  -4   0  10       42.71       43.66      2.32 o
  -3   0  10        0.99       -1.25      1.73 o
  -2   0  10      552.41      548.24      7.68 o
  -1   0  10      283.04      272.12      4.21 o
   0   0  10      259.58      272.00      4.24 o
   1   0  10       71.30       71.84      2.89 o
   2   0  10      221.58      212.51      4.99 o
   3   0  10       47.10       62.90      3.26 o
   4   0  10       28.80       28.43      4.80 o
   5   0  10       79.84       69.66     12.84 o
   6   0  10        1.63        3.47      8.83 o
   7   0  10        0.13        1.59      5.58 o
   8   0  10       58.63       70.50      6.99 o
   9   0  10        1.14       -2.99     13.10 o
  10   0  10        0.75        2.06      9.60 o
 -11   1  10       26.27       35.77      9.40 o
 -10   1  10       15.13        5.13      4.20 o
  -9   1  10        0.68        2.16      4.01 o
  -8   1  10       26.31       26.67      3.35 o
  -7   1  10       26.89       26.40      2.60 o
  -6   1  10       13.90        7.08      2.11 o
  -5   1  10       31.49       33.60      2.36 o
  -4   1  10      177.64      166.86      3.73 o
  -3   1  10       84.01       85.15      2.61 o
  -2   1  10      192.15      198.07      3.15 o
  -1   1  10      500.74      509.77      6.30 o
   0   1  10      181.52      184.80      3.96 o
   1   1  10       30.87       29.30      1.97 o
   2   1  10       10.84       10.21      2.10 o
   3   1  10      318.23      289.18      9.38 o
   4   1  10        2.67        5.50      3.92 o
   5   1  10       10.44       14.19      4.44 o
   6   1  10       36.54       48.09      5.62 o
   7   1  10        2.30       -3.28      4.97 o
   8   1  10       14.96       11.29      6.27 o
   9   1  10       34.11       38.12     15.29 o
  10   1  10        0.09        5.76      9.89 o
 -11   2  10       15.54        5.02      8.29 o
 -10   2  10        0.16        1.65      7.96 o
  -9   2  10        2.40       10.31      7.32 o
  -8   2  10       27.49       21.11      3.93 o
  -7   2  10      134.42      143.44      4.96 o
  -6   2  10      112.95      121.52      4.45 o
  -5   2  10        2.47       -0.91      1.70 o
  -4   2  10      155.01      153.82      3.27 o
  -3   2  10       62.64       69.31      2.12 o
  -2   2  10       12.86       14.55      1.69 o
  -1   2  10      303.04      301.89      4.52 o
   0   2  10      437.76      420.90      6.68 o
   1   2  10       62.84       65.64      2.29 o
   2   2  10      127.08      120.73      3.66 o
   3   2  10       19.54       20.99      7.51 o
   4   2  10       19.19       31.93      5.25 o
   5   2  10        1.64       -4.44      4.44 o
   6   2  10       31.57       38.53      5.46 o
   7   2  10       62.27       73.68      6.80 o
   8   2  10        1.11        0.63      5.71 o
   9   2  10        1.22        6.47      8.14 o
 -11   3  10        1.84       -3.70      8.32 o
 -10   3  10        1.97        5.72      7.33 o
  -9   3  10        5.26        5.88      3.96 o
  -8   3  10       47.60       56.80      4.16 o
  -7   3  10       12.06        9.12      3.33 o
  -6   3  10       64.22       56.12      2.76 o
  -5   3  10       57.28       60.79      2.98 o
  -4   3  10        1.78        2.29      2.11 o
  -3   3  10      378.60      362.50      6.56 o
  -2   3  10       47.77       38.39      1.84 o
  -1   3  10       98.43      100.04      2.42 o
   0   3  10        4.81        6.19      2.08 o
   1   3  10       13.62       15.09      2.45 o
   2   3  10      104.08      109.68      4.33 o
   3   3  10       22.47       32.47      5.75 o
   4   3  10       33.77       42.97     12.73 o
   5   3  10       19.03       25.40      4.65 o
   6   3  10        0.51        4.00      4.62 o
   7   3  10        1.25       -0.31      8.66 o
   8   3  10        8.61       10.12      8.90 o
   9   3  10        2.12        2.99     10.51 o
 -11   4  10        3.80       10.48      8.33 o
 -10   4  10        3.68        8.59      4.26 o
  -9   4  10        3.99        7.73      3.85 o
  -8   4  10       23.38       21.59      3.67 o
  -7   4  10      161.73      157.35      5.60 o
  -6   4  10        1.76        2.31      2.50 o
  -5   4  10        3.27        1.46      2.27 o
  -4   4  10       42.42       41.61      2.46 o
  -3   4  10        3.08        4.15      2.42 o
  -2   4  10       21.85       14.86      2.49 o
  -1   4  10        3.07        3.48      2.41 o
   0   4  10       75.58       77.26      2.78 o
   1   4  10       70.22       76.50      3.10 o
   2   4  10        2.19        4.35      2.63 o
   3   4  10       58.05       72.90      5.85 o
   4   4  10       22.95       20.82      3.98 o
   5   4  10        7.19       11.70      5.59 o
   6   4  10       22.27       27.90      5.04 o
   7   4  10       12.98       15.44      9.31 o
   8   4  10        3.94       14.65     10.04 o
 -11   5  10        5.23        0.03      5.41 o
 -10   5  10        4.25       -0.40      4.12 o
  -9   5  10       19.18       18.59      3.89 o
  -8   5  10        0.27        0.78      3.31 o
  -7   5  10       10.38        7.36      3.17 o
  -6   5  10       23.75       21.12      2.53 o
  -5   5  10        0.87       -1.94      2.43 o
  -4   5  10        4.96        6.02      2.43 o
  -3   5  10        1.53        1.37      2.34 o
  -2   5  10       12.21       16.68      2.27 o
  -1   5  10       48.33       45.94      2.94 o
   0   5  10       20.20       17.04      3.01 o
   1   5  10       48.05       55.62      3.04 o
   2   5  10       18.36       22.29      2.79 o
   3   5  10        8.16        5.74      3.87 o
   4   5  10       11.70        9.09      6.42 o
   5   5  10        0.02        4.75      7.86 o
   6   5  10        9.11        5.79      4.68 o
   7   5  10        0.82       -2.83      8.97 o
   8   5  10        0.01       14.20     10.29 o
 -10   6  10        0.64       -1.94      3.88 o
  -9   6  10        5.93        4.68      3.64 o
  -8   6  10        0.13       -2.91      4.34 o
  -7   6  10        1.76        0.21      2.90 o
  -6   6  10        0.04        0.21      2.29 o
  -5   6  10        0.15        0.22      2.39 o
  -4   6  10        5.50        8.74      3.21 o
  -3   6  10       45.77       54.70      2.94 o
  -2   6  10       35.74       40.37      2.90 o
  -1   6  10      122.23      108.06      3.81 o
   0   6  10       17.66       15.57      2.99 o
   1   6  10        8.67        8.55      3.36 o
   2   6  10        7.59        4.65      2.87 o
   3   6  10        0.67        1.16      3.77 o
   4   6  10        9.28       -2.39      7.23 o
   5   6  10        1.58       -6.36      7.89 o
   6   6  10        0.70       -4.48      8.53 o
   7   6  10        1.16        6.55      9.52 o
 -10   7  10        3.64        5.03      9.69 o
  -9   7  10        3.48       -3.37      3.37 o
  -8   7  10       10.94       16.29      3.10 o
  -7   7  10       15.80       19.17      2.81 o
  -6   7  10        0.42        0.02      2.42 o
  -5   7  10       21.25       21.10      2.57 o
  -4   7  10        6.35        4.20      2.48 o
  -3   7  10        2.19        5.00      2.31 o
  -2   7  10        6.97        8.11      2.78 o
  -1   7  10       74.28       73.36      3.51 o
   0   7  10        0.22        1.57      3.02 o
   1   7  10        9.76       13.13      3.67 o
   2   7  10       21.46       14.53      7.04 o
   3   7  10        0.88        1.09      4.32 o
   4   7  10        2.31        9.08      4.45 o
   5   7  10        1.15        7.73      8.95 o
   6   7  10        1.24        1.83      9.32 o
  -9   8  10        3.67       -0.15      4.05 o
  -8   8  10       21.14       17.65      3.80 o
  -7   8  10       43.83       45.51      3.76 o
  -6   8  10        2.94        2.99      2.23 o
  -5   8  10        0.90        2.69      2.38 o
  -4   8  10       10.50       11.01      2.58 o
  -3   8  10        9.78        3.29      2.74 o
  -2   8  10        0.66       10.22      3.95 o
  -1   8  10       13.51       15.80      3.23 o
   0   8  10        8.96       10.33      3.34 o
   1   8  10        5.12        8.99      3.60 o
   2   8  10       30.56       26.01      7.61 o
   3   8  10       14.16       29.59      8.37 o
   4   8  10       30.07       32.81      8.58 o
   5   8  10        1.40        2.25      9.26 o
  -8   9  10       10.31        7.87      4.85 o
  -7   9  10        5.99        5.59      3.15 o
  -6   9  10        3.91        4.48      2.94 o
  -5   9  10        0.15        0.46      2.98 o
  -4   9  10        0.08       -2.57      2.57 o
  -3   9  10        3.36        4.01      2.87 o
  -2   9  10        0.14        4.11      4.47 o
  -1   9  10       12.12       18.42      3.46 o
   0   9  10        1.03        7.74      3.57 o
   1   9  10       10.12        1.77      4.40 o
   2   9  10        0.14        1.57      7.56 o
   3   9  10       37.34       45.48      9.27 o
  -6  10  10        0.81       -0.82      2.96 o
  -5  10  10        8.11        5.02      3.24 o
  -4  10  10        8.33        8.57      4.65 o
  -3  10  10        2.48        1.93      3.15 o
  -2  10  10        9.76       10.30      3.31 o
  -1  10  10        0.68        3.10      3.56 o
   0  10  10        8.34       16.55      4.00 o
   1  10  10        1.03        1.97      6.26 o
  -1 -11  11       11.09       11.11     10.04 o
   0 -11  11        9.33       13.07      7.17 o
   1 -11  11       61.36       73.63      7.63 o
   2 -11  11        9.29       11.26      9.79 o
   3 -11  11       26.90       10.83      7.05 o
   4 -11  11        2.45        1.94      7.12 o
  -3 -10  11       17.23       10.74      7.25 o
  -2 -10  11        0.13       -5.63      7.30 o
  -1 -10  11        0.29        1.89      5.22 o
   0 -10  11        1.14        1.46      5.19 o
   1 -10  11       14.54        8.81      6.28 o
   2 -10  11        2.21        2.92      6.45 o
   3 -10  11      114.91       99.23      7.92 o
   4 -10  11      100.32       84.91      7.63 o
   5 -10  11        4.74        8.58      6.82 o
   6 -10  11       53.12       49.19      7.18 o
  -5  -9  11        7.15       -1.59      6.57 o
  -4  -9  11       22.40       35.14      7.17 o
  -3  -9  11       21.47       21.53      6.71 o
  -2  -9  11        0.18       -4.42      5.97 o
  -1  -9  11       12.61        7.80      5.00 o
   0  -9  11        6.47        9.27      4.96 o
   1  -9  11       29.64       34.21      6.23 o
   2  -9  11      237.48      239.75     11.75 o
   3  -9  11       34.42       30.77      4.32 o
   4  -9  11       57.20       67.95      5.33 o
   5  -9  11       94.94       91.48      5.95 o
   6  -9  11       18.09       15.69      6.69 o
   7  -9  11        0.62       -5.88      6.58 o
  -6  -8  11        0.10        0.92      6.85 o
  -5  -8  11       10.23       11.04     12.65 o
  -4  -8  11       11.16       11.76      6.11 o
  -3  -8  11        9.10        4.70      5.72 o
  -2  -8  11        2.22        0.54      4.56 o
  -1  -8  11       14.02        9.41      4.56 o
   0  -8  11      203.59      193.40      6.39 o
   1  -8  11      196.63      213.41      6.75 o
   2  -8  11       99.68       97.75      5.64 o
   3  -8  11       70.91       76.73      4.59 o
   4  -8  11       13.20       14.61      4.12 o
   5  -8  11        1.12        0.36      4.29 o
   6  -8  11       22.41       29.93      5.21 o
   7  -8  11        2.01       -2.59      6.56 o
   8  -8  11       17.31       23.97      8.04 o
  -7  -7  11        0.16        1.60      6.44 o
  -6  -7  11        0.94       -4.84      4.84 o
  -5  -7  11        4.38        4.06      5.08 o
  -4  -7  11       56.38       59.30      5.72 o
  -3  -7  11       90.83      104.16      4.79 o
  -2  -7  11        8.95        7.51      3.15 o
  -1  -7  11       61.01       56.42      3.40 o
   0  -7  11      219.38      222.94      6.03 o
   1  -7  11       48.33       42.46      3.46 o
   2  -7  11       70.87       69.63      4.26 o
   3  -7  11       13.20       23.72      3.86 o
   4  -7  11        2.26       -2.12      3.69 o
   5  -7  11       92.93      106.31      5.14 o
   6  -7  11       14.65       12.21      4.07 o
   7  -7  11       15.28       11.56      4.17 o
   8  -7  11       22.58       23.34     12.75 o
   9  -7  11       11.20       11.45      7.13 o
  -8  -6  11        0.02       -0.38      6.80 o
  -7  -6  11        1.18        5.07      5.20 o
  -6  -6  11       11.36       10.43      4.94 o
  -5  -6  11       31.31       37.96      5.15 o
  -4  -6  11      100.88      100.82      5.14 o
  -3  -6  11       95.88       92.57      4.12 o
  -2  -6  11       15.93       19.46      3.28 o
  -1  -6  11       20.65       18.92      2.83 o
   0  -6  11      130.07      130.27      3.98 o
   1  -6  11        9.34       13.79      3.08 o
   2  -6  11        0.16        2.14      3.43 o
   3  -6  11       29.87       23.35      3.19 o
   4  -6  11       53.96       54.88      3.50 o
   5  -6  11       40.20       42.64      5.36 o
   6  -6  11      156.82      150.92      5.53 o
   7  -6  11       52.06       60.00      6.37 o
   8  -6  11       33.10       34.37      6.62 o
   9  -6  11       16.28       21.10      7.26 o
  -8  -5  11        2.68       -6.44      6.44 o
  -7  -5  11       34.39       40.79      6.66 o
  -6  -5  11       62.99       63.04      4.62 o
  -5  -5  11        6.68        9.11      4.22 o
  -4  -5  11       92.94       96.07      3.95 o
  -3  -5  11       69.66       62.55      3.52 o
  -2  -5  11        1.26        0.25      2.46 o
  -1  -5  11       20.58       29.42      2.75 o
   0  -5  11        0.41       -2.47      2.47 o
   1  -5  11       44.42       40.51      4.38 o
   2  -5  11       27.56       27.28      3.12 o
   3  -5  11      188.54      177.20      5.21 o
   4  -5  11      152.37      148.59      4.60 o
   5  -5  11      135.38      132.42      5.33 o
   6  -5  11      103.92      103.10      5.63 o
   7  -5  11       32.99       29.71      6.19 o
   8  -5  11        3.83        1.32      6.07 o
   9  -5  11        1.53        4.56      6.49 o
  -9  -4  11        3.58       11.67      6.31 o
  -8  -4  11        5.74        3.30      5.96 o
  -7  -4  11        0.50        3.96      4.51 o
  -6  -4  11       62.05       62.39      4.85 o
  -5  -4  11       58.71       59.04      4.04 o
  -4  -4  11        8.72        9.22      3.11 o
  -3  -4  11       25.06       23.46      2.84 o
  -2  -4  11       64.02       65.12      4.10 o
  -1  -4  11       88.19       75.46      2.99 o
   0  -4  11       44.23       40.32      2.73 o
   1  -4  11       89.14       88.22      3.56 o
   2  -4  11      156.11      152.16      4.62 o
   3  -4  11      117.68      119.62      3.99 o
   4  -4  11      330.82      311.10      6.81 o
   5  -4  11       61.51       56.78      3.69 o
   6  -4  11       16.32       16.37      3.82 o
   7  -4  11       15.11       19.08      5.75 o
   8  -4  11        0.46       -6.55      7.29 o
   9  -4  11        5.22       10.84      6.52 o
  10  -4  11        0.80       16.67     10.49 o
 -10  -3  11        6.34        0.99      8.66 o
  -9  -3  11        3.34       -6.53      6.53 o
  -8  -3  11       17.83       24.39      5.73 o
  -7  -3  11       15.60        8.05      4.12 o
  -6  -3  11        0.80        0.52      3.92 o
  -5  -3  11       13.68       12.65      2.86 o
  -4  -3  11       58.28       57.11      3.22 o
  -3  -3  11       13.57       10.92      2.67 o
  -2  -3  11        5.82        4.12      2.51 o
  -1  -3  11      140.81      134.29      4.10 o
   0  -3  11      397.81      374.88      6.51 o
   1  -3  11      249.57      234.84      6.68 o
   2  -3  11       61.82       68.41      3.29 o
   3  -3  11      157.09      162.10      4.89 o
   4  -3  11       57.76       52.94      3.41 o
   5  -3  11       20.29       19.65      3.59 o
   6  -3  11        0.14        4.86      4.30 o
   7  -3  11       14.80        9.50      4.84 o
   8  -3  11        0.83       -4.65      7.81 o
   9  -3  11       15.55       12.69      9.75 o
  10  -3  11        8.07       18.07     10.35 o
 -10  -2  11        8.97        2.95     14.31 o
  -9  -2  11        1.25       -5.60      5.60 o
  -8  -2  11        4.66       -0.29      5.28 o
  -7  -2  11       21.94       19.48      4.99 o
  -6  -2  11        0.08       -0.68      3.58 o
  -5  -2  11      116.39      115.64      5.56 o
  -4  -2  11       21.54       22.77      2.66 o
  -3  -2  11        9.44        9.04      2.56 o
  -2  -2  11      414.96      412.79      7.57 o
  -1  -2  11      124.26      132.04      4.13 o
   0  -2  11      392.40      385.35      7.22 o
   1  -2  11      103.84      108.33      3.51 o
   2  -2  11        3.38        2.39      2.54 o
   3  -2  11       40.05       36.77      2.91 o
   4  -2  11        0.10       -2.34      2.55 o
   5  -2  11        0.57       -2.03      3.50 o
   6  -2  11       20.48       10.35      5.46 o
   7  -2  11        7.98       -4.87      5.94 o
   8  -2  11       26.07       31.37      6.51 o
   9  -2  11        6.34       27.98     10.00 o
  10  -2  11       10.04       10.48     10.15 o
 -10  -1  11        4.19       13.87      5.88 o
  -9  -1  11        9.98       -4.27      6.35 o
  -8  -1  11        4.12        4.09      5.04 o
  -7  -1  11        9.44        9.94      4.61 o
  -6  -1  11        0.91       -0.26      2.95 o
  -5  -1  11       30.86       29.54      3.08 o
  -4  -1  11      698.73      692.39     12.71 o
  -3  -1  11       83.47       83.37      5.04 o
  -2  -1  11       23.59       28.41      2.52 o
  -1  -1  11      142.38      135.08      4.04 o
   0  -1  11       75.95       68.79      4.44 o
   1  -1  11      184.67      190.69      5.77 o
   2  -1  11       39.62       37.04      3.70 o
   3  -1  11        9.76        5.74      3.15 o
   4  -1  11       40.75       40.74      4.10 o
   5  -1  11       93.84      103.86      6.52 o
   6  -1  11       75.22       89.22      6.61 o
   7  -1  11        4.25        6.48      5.73 o
   8  -1  11        2.76       -4.99      9.43 o
   9  -1  11       15.31       17.18      9.83 o
  10  -1  11        1.02       -2.43     10.17 o
 -10   0  11        5.62        5.04      5.23 o
  -9   0  11        0.12        3.35      4.92 o
  -8   0  11        1.45        2.70      3.67 o
  -7   0  11       56.85       61.83      4.92 o
  -6   0  11      104.27      110.79      4.02 o
  -5   0  11       13.98       11.30      3.12 o
  -4   0  11       20.55       22.86      2.77 o
  -3   0  11      185.47      193.75      4.35 o
  -2   0  11       98.31       94.50      2.89 o
  -1   0  11       17.72       21.05      1.81 o
   0   0  11        0.24        1.40      2.14 o
   1   0  11        0.95        1.34      2.15 o
   2   0  11      143.02      128.63      3.91 o
   3   0  11       33.38       41.68      3.91 o
   4   0  11       98.88      109.08      6.04 o
   5   0  11        7.76       11.95      5.05 o
   6   0  11       55.33       66.44      6.48 o
   7   0  11       21.38       19.25      5.82 o
   8   0  11        1.44       -1.95      5.80 o
   9   0  11        5.05       13.53      6.91 o
 -10   1  11        6.64        3.57      8.00 o
  -9   1  11        2.80        7.84      3.70 o
  -8   1  11       12.92       23.77      6.06 o
  -7   1  11        3.26        2.39      3.09 o
  -6   1  11       32.26       33.80      2.55 o
  -5   1  11      186.90      181.43      4.59 o
  -4   1  11       20.50       15.51      2.42 o
  -3   1  11        6.11        3.23      2.03 o
  -2   1  11        4.34        0.22      1.80 o
  -1   1  11       11.68       12.04      1.80 o
   0   1  11      256.82      252.62      4.91 o
   1   1  11        4.57        3.97      2.55 o
   2   1  11       34.38       37.50      3.17 o
   3   1  11      110.04      105.80      5.77 o
   4   1  11       53.06       59.49      5.64 o
   5   1  11       47.91       45.53      5.54 o
   6   1  11        0.81        3.36      7.05 o
   7   1  11        9.42        5.35      5.56 o
   8   1  11        5.15       14.01      6.69 o
   9   1  11        0.96       -0.65      6.83 o
 -10   2  11        1.74       -5.52      8.41 o
  -9   2  11       23.02       23.73      7.76 o
  -8   2  11       22.80       15.25      6.69 o
  -7   2  11        0.71       -2.23      3.69 o
  -6   2  11        0.16       -1.98      2.56 o
  -5   2  11        2.82       -2.70      2.70 o
  -4   2  11        4.89        5.02      2.10 o
  -3   2  11        3.50        3.25      1.95 o
  -2   2  11       32.90       28.59      2.17 o
  -1   2  11      195.39      206.89      3.79 o
   0   2  11      122.09      128.98      3.17 o
   1   2  11        2.08        3.83      2.30 o
   2   2  11       76.80       75.63      4.89 o
   3   2  11       39.52       38.83      4.44 o
   4   2  11        1.65        8.46      7.24 o
   5   2  11       28.29       20.46      7.96 o
   6   2  11        0.03        0.31      8.37 o
   7   2  11        1.27        5.70      9.23 o
   8   2  11        2.81        3.54     10.03 o
   9   2  11        0.73       -7.16      9.57 o
 -10   3  11       32.65       25.51      8.41 o
  -9   3  11        0.27        5.22      5.30 o
  -8   3  11        7.67        8.07      3.82 o
  -7   3  11        2.36        2.41      3.86 o
  -6   3  11        0.91        0.55      2.84 o
  -5   3  11        0.28        0.47      2.74 o
  -4   3  11       14.29        9.42      2.48 o
  -3   3  11       69.32       59.33      2.90 o
  -2   3  11       44.77       52.82      2.17 o
  -1   3  11      154.74      165.34      3.85 o
   0   3  11      122.73      114.41      3.47 o
   1   3  11        1.41       -0.73      2.31 o
   2   3  11        2.09        6.62      2.58 o
   3   3  11       27.24       27.46      3.21 o
   4   3  11        1.21        3.24      3.98 o
   5   3  11        0.27        8.10      4.66 o
   6   3  11        8.12       -5.18      8.38 o
   7   3  11        0.95       -0.69      9.44 o
   8   3  11        5.63        1.62     10.26 o
 -10   4  11        6.58       14.27      8.01 o
  -9   4  11       32.37       22.33      4.31 o
  -8   4  11        1.72        1.02      3.59 o
  -7   4  11       60.26       66.76      4.19 o
  -6   4  11        0.54        3.62      2.75 o
  -5   4  11       58.16       57.99      4.34 o
  -4   4  11       42.03       39.66      2.84 o
  -3   4  11       36.00       40.88      2.75 o
  -2   4  11        4.00        6.17      2.41 o
  -1   4  11       16.74       14.80      2.81 o
   0   4  11       31.97       26.37      3.70 o
   1   4  11       18.95       16.66      2.54 o
   2   4  11        0.60       -0.91      3.71 o
   3   4  11       69.72       65.93      4.83 o
   4   4  11        1.14        0.89      7.46 o
   5   4  11       28.10       24.59      4.80 o
   6   4  11       10.71        9.69      9.03 o
   7   4  11       14.89       14.25      9.24 o
 -10   5  11        0.01       -4.28      4.28 o
  -9   5  11       17.30       19.39      4.18 o
  -8   5  11        0.77       -1.76      4.63 o
  -7   5  11       14.67       17.51      3.50 o
  -6   5  11       29.79       37.27      3.01 o
  -5   5  11        0.48       -2.05      2.79 o
  -4   5  11        2.91        0.49      4.44 o
  -3   5  11      145.24      151.24      4.75 o
  -2   5  11       11.32       15.01      2.55 o
  -1   5  11       33.93       34.55      3.11 o
   0   5  11        0.18        4.26      2.93 o
   1   5  11        0.35       -2.18      2.18 o
   2   5  11        1.33       -3.63      3.63 o
   3   5  11        2.50        2.63      4.63 o
   4   5  11       41.56       51.39      5.21 o
   5   5  11       11.55       16.67      7.84 o
   6   5  11        3.31       -8.92      8.92 o
   7   5  11        0.37       -7.03      9.91 o
  -9   6  11        5.59        7.44      3.85 o
  -8   6  11        6.67        7.31      3.54 o
  -7   6  11        6.76        1.35      3.26 o
  -6   6  11        0.27       -2.51      2.64 o
  -5   6  11       34.93       28.41      3.06 o
  -4   6  11        2.46        3.08      2.75 o
  -3   6  11        0.29       -2.45      2.45 o
  -2   6  11        0.05        2.02      2.89 o
  -1   6  11        0.14       -2.97      2.97 o
   0   6  11        0.34        0.02      3.03 o
   1   6  11       39.17       45.15      3.83 o
   2   6  11        0.88       -2.56      6.61 o
   3   6  11       17.22       20.76      4.16 o
   4   6  11        6.43        3.52      7.36 o
   5   6  11        0.04       13.16      8.92 o
   6   6  11        7.57        1.68      9.00 o
  -8   7  11        4.51        3.01      4.47 o
  -7   7  11        0.96        2.05      3.12 o
  -6   7  11       10.26        7.91      2.49 o
  -5   7  11        1.26       -2.49      2.80 o
  -4   7  11        0.21       -2.80      2.80 o
  -3   7  11        1.65        4.05      2.93 o
  -2   7  11        9.64       15.34      3.07 o
  -1   7  11       50.39       52.05      3.61 o
   0   7  11        6.46        9.23      3.44 o
   1   7  11        7.44        5.49      4.00 o
   2   7  11        0.35        4.05      7.12 o
   3   7  11        0.23        6.50      7.81 o
   4   7  11       15.31       19.20      4.62 o
   5   7  11        0.32       -4.14      5.07 o
  -7   8  11        5.48        4.30      3.86 o
  -6   8  11        2.64       -0.11      2.70 o
  -5   8  11        0.59        1.91      2.89 o
  -4   8  11        2.31        7.96      2.98 o
  -3   8  11        2.47        2.85      3.06 o
  -2   8  11        1.95        1.46      3.18 o
  -1   8  11       12.87       12.72      3.45 o
   0   8  11        2.73        0.57      3.61 o
   1   8  11       10.19        9.98      5.68 o
   2   8  11        6.96        5.90      8.09 o
   3   8  11        0.05        3.71      8.61 o
  -6   9  11        1.71        0.39      5.00 o
  -5   9  11        2.90       -1.55      3.00 o
  -4   9  11        0.13        1.02      3.88 o
  -3   9  11        1.41        4.00      3.20 o
  -2   9  11        2.88       -1.69      3.48 o
  -1   9  11        1.77        1.18      3.49 o
   0   9  11        0.02       -0.64      3.81 o
   1   9  11        4.99        7.69      6.29 o
  -1 -10  12      113.78      123.07      8.85 o
   0 -10  12       24.84       24.77      5.84 o
   1 -10  12        1.42       -3.42      5.20 o
   2 -10  12       45.95       48.37      7.55 o
   3 -10  12        0.13        3.35      7.21 o
   4 -10  12        6.99       -0.81      6.65 o
  -3  -9  12       61.80       81.09      7.80 o
  -2  -9  12       47.85       46.74      7.01 o
  -1  -9  12       13.67        4.90      8.27 o
   0  -9  12       87.07       88.56      6.10 o
   1  -9  12        0.47        1.15      5.08 o
   2  -9  12       21.49        6.04      5.41 o
   3  -9  12        2.06       -2.04      4.86 o
   4  -9  12       10.90        9.26      5.50 o
   5  -9  12       74.84       63.18      7.36 o
   6  -9  12       28.75       35.66      7.25 o
  -5  -8  12        9.90        9.12     13.56 o
  -4  -8  12       10.29        9.44      6.87 o
  -3  -8  12        2.30        0.97     11.79 o
  -2  -8  12       35.44       24.78      6.33 o
  -1  -8  12        0.09       -1.78      9.14 o
   0  -8  12       12.65       10.07      5.10 o
   1  -8  12       12.88       16.75      4.98 o
   2  -8  12       37.03       47.11      5.20 o
   3  -8  12      274.73      274.31     10.99 o
   4  -8  12       13.92       11.52      4.85 o
   5  -8  12       12.81       11.98      5.76 o
   6  -8  12      113.22      123.35      6.99 o
   7  -8  12       18.60       19.49      6.90 o
  -6  -7  12        2.10        3.19      5.65 o
  -5  -7  12       14.83       14.22      6.11 o
  -4  -7  12        0.16       -2.32      4.94 o
  -3  -7  12        5.15        3.13      4.21 o
  -2  -7  12       21.91       23.47      4.33 o
  -1  -7  12        9.94       17.72      4.02 o
   0  -7  12       49.06       48.81      3.84 o
   1  -7  12      126.36      127.36      4.93 o
   2  -7  12       80.86       77.88      4.47 o
   3  -7  12       60.82       54.16      4.26 o
   4  -7  12      121.57      109.77      5.18 o
   5  -7  12       25.73       30.61      5.27 o
   6  -7  12       37.24       38.76      5.72 o
   7  -7  12        0.70       -5.20      5.20 o
   8  -7  12        4.14       -0.99      7.06 o
  -7  -6  12       15.30       18.09      9.11 o
  -6  -6  12       26.06       31.70      5.47 o
  -5  -6  12        1.46       -0.92      4.85 o
  -4  -6  12       61.56       45.20      5.41 o
  -3  -6  12       30.57       35.11      4.25 o
  -2  -6  12        1.30        2.02      3.25 o
  -1  -6  12        5.44        3.57      3.20 o
   0  -6  12      112.02      104.94      4.33 o
   1  -6  12      202.76      197.62      5.95 o
   2  -6  12      179.70      177.97      5.37 o
   3  -6  12       40.21       42.17      3.74 o
   4  -6  12       65.32       71.06      6.30 o
   5  -6  12        2.23       -3.99      3.99 o
   6  -6  12        1.13        2.02      5.07 o
   7  -6  12        3.05        3.80      7.09 o
   8  -6  12        2.22       -5.83      6.83 o
  -8  -5  12        0.73       -2.16      6.57 o
  -7  -5  12        9.45       18.41      6.61 o
  -6  -5  12        3.20        8.49      6.02 o
  -5  -5  12        0.30       -4.72      4.72 o
  -4  -5  12      128.55      138.54      4.92 o
  -3  -5  12       28.71       28.90      3.42 o
  -2  -5  12       31.31       31.71      3.31 o
  -1  -5  12      185.25      187.07      8.99 o
   0  -5  12       46.80       45.03      4.52 o
   1  -5  12       58.35       65.91      3.52 o
   2  -5  12      137.95      138.24      7.08 o
   3  -5  12        7.80        5.31      3.28 o
   4  -5  12        1.09       -3.30      3.30 o
   5  -5  12        1.20        0.70      3.88 o
   6  -5  12       48.59       53.52      4.56 o
   7  -5  12       69.65       63.49      7.31 o
   8  -5  12        7.93       26.98     10.01 o
  -8  -4  12        5.78       -3.94      6.41 o
  -7  -4  12        0.79        0.72      5.71 o
  -6  -4  12       89.74      101.25      5.68 o
  -5  -4  12        7.52        7.00      3.70 o
  -4  -4  12       33.36       37.39      3.20 o
  -3  -4  12      159.18      152.77      5.44 o
  -2  -4  12       47.69       50.33      3.43 o
  -1  -4  12       56.00       60.32      3.54 o
   0  -4  12       52.90       55.14      3.40 o
   1  -4  12        0.23       -0.71      3.19 o
   2  -4  12        5.96        4.14      3.24 o
   3  -4  12        8.02        5.81      3.11 o
   4  -4  12       75.80       77.55      3.99 o
   5  -4  12       21.10       19.38      3.94 o
   6  -4  12       20.08       24.03      4.31 o
   7  -4  12       46.89       29.63      9.51 o
   8  -4  12       55.74       50.75     10.45 o
   9  -4  12        3.31       -2.05      9.97 o
  -9  -3  12        0.60       -6.38      6.38 o
  -8  -3  12        3.28       -4.15      5.87 o
  -7  -3  12        7.67        7.94      5.54 o
  -6  -3  12       57.33       57.08      4.63 o
  -5  -3  12       75.16       83.35      4.32 o
  -4  -3  12       14.10       13.42      3.41 o
  -3  -3  12       33.08       31.75      3.14 o
  -2  -3  12       35.01       39.86      3.12 o
  -1  -3  12        5.09        7.53      2.85 o
   0  -3  12       34.84       31.74      3.61 o
   1  -3  12        5.98        2.16      3.08 o
   2  -3  12       37.69       42.59      3.74 o
   3  -3  12       57.53       53.58      4.92 o
   4  -3  12       64.37       55.53      4.10 o
   5  -3  12      148.32      147.92      5.45 o
   6  -3  12       37.70       47.20      6.86 o
   7  -3  12       12.33        9.74      6.13 o
   8  -3  12        5.78        9.06      8.63 o
   9  -3  12        1.24       -6.58      9.95 o
  -9  -2  12        5.83        5.68      5.57 o
  -8  -2  12        9.01       10.86      5.81 o
  -7  -2  12       24.90       21.15      7.03 o
  -6  -2  12       18.60       20.69      4.12 o
  -5  -2  12        5.69        3.40      2.92 o
  -4  -2  12       25.29       22.14      3.33 o
  -3  -2  12       11.00        7.01      3.09 o
  -2  -2  12        9.97        4.00      2.68 o
  -1  -2  12        5.62        5.11      2.65 o
   0  -2  12       79.64       80.74      3.40 o
   1  -2  12       38.38       37.65      3.67 o
   2  -2  12      117.72      124.84      4.57 o
   3  -2  12      141.72      145.54      5.01 o
   4  -2  12       82.53       82.83      4.39 o
   5  -2  12        8.90        6.25      4.34 o
   6  -2  12        9.65       13.89      9.04 o
   7  -2  12        3.47       -5.49      7.90 o
   8  -2  12        0.43       -7.04      9.14 o
   9  -2  12        2.06       -3.37     10.18 o
  -9  -1  12        5.22        2.81      5.41 o
  -8  -1  12        9.90        8.11      4.32 o
  -7  -1  12       18.88       25.28      5.35 o
  -6  -1  12       34.53       33.42      3.95 o
  -5  -1  12        2.57        2.68      3.53 o
  -4  -1  12       77.30       76.81      3.84 o
  -3  -1  12        7.13        9.17      3.08 o
  -2  -1  12       81.31       73.66      4.62 o
  -1  -1  12       12.20       12.92      2.88 o
   0  -1  12      186.16      200.34      6.70 o
   1  -1  12      203.47      199.01      6.83 o
   2  -1  12        4.73        6.92      3.16 o
   3  -1  12       79.06       82.46      3.94 o
   4  -1  12       20.30       21.80      3.43 o
   5  -1  12        8.76       13.94      5.57 o
   6  -1  12        0.50        5.90      7.16 o
   7  -1  12        8.26       15.10      9.84 o
   8  -1  12        8.29        7.79      7.09 o
   9  -1  12       10.63        8.80     10.37 o
  -9   0  12        3.42       -2.32      4.89 o
  -8   0  12        0.08       -4.72      4.72 o
  -7   0  12       13.41       13.51      3.87 o
  -6   0  12        4.13        9.25      3.25 o
  -5   0  12       33.05       29.20      3.71 o
  -4   0  12       16.92       18.79      3.49 o
  -3   0  12       78.95       78.68      5.37 o
  -2   0  12       75.01       74.16      3.58 o
  -1   0  12       20.71       19.53      3.03 o
   0   0  12       63.74       57.55      3.95 o
   1   0  12      119.99      133.29     10.53 o
   2   0  12       63.67       66.42      4.93 o
   3   0  12        0.20        0.90      3.20 o
   4   0  12        0.03        1.84      3.88 o
   5   0  12        0.04       -3.01      5.31 o
   6   0  12       71.17       84.58     11.02 o
   7   0  12        0.89       -4.14      6.69 o
   8   0  12        0.26        7.63     11.80 o
 -10   1  12        0.13        6.78      9.54 o
  -9   1  12        0.58       -7.70      7.70 o
  -8   1  12        9.01        8.67      8.15 o
  -7   1  12        2.88        0.43      4.38 o
  -6   1  12        4.16        7.33      3.59 o
  -5   1  12       12.16       10.63      3.32 o
  -4   1  12      124.70      126.32      4.37 o
  -3   1  12      110.59      120.66      4.29 o
  -2   1  12      253.98      267.18      5.66 o
  -1   1  12        2.81        2.18      2.70 o
   0   1  12       46.12       39.20      3.14 o
   1   1  12       90.72       96.28      3.92 o
   2   1  12        0.38        0.20      3.12 o
   3   1  12        5.77       -0.59      4.59 o
   4   1  12       42.29       38.04      5.23 o
   5   1  12        2.46       -3.13      7.52 o
   6   1  12       14.66        8.18      9.32 o
   7   1  12       12.22        7.30      9.88 o
   8   1  12        0.14       12.02     10.61 o
  -9   2  12        0.61        1.54      8.03 o
  -8   2  12        6.10        4.33      7.63 o
  -7   2  12       33.55       38.25      7.83 o
  -6   2  12       83.34       78.95      3.67 o
  -5   2  12       18.69       18.52      3.26 o
  -4   2  12        3.95        8.08      2.23 o
  -3   2  12       79.55       80.83      3.08 o
  -2   2  12        5.59        5.22      2.12 o
  -1   2  12        8.16        9.34      2.28 o
   0   2  12        4.31        0.78      2.87 o
   1   2  12        1.42       -2.25      2.42 o
   2   2  12       21.54       18.49      3.42 o
   3   2  12        7.48        5.21      5.66 o
   4   2  12       18.09       20.32      6.67 o
   5   2  12       14.05       21.04      5.07 o
   6   2  12        4.81       20.26      8.66 o
   7   2  12        7.00        2.77      9.10 o
   8   2  12        2.16        2.65     10.72 o
  -9   3  12       34.61       32.81      8.44 o
  -8   3  12       14.54       10.74      7.24 o
  -7   3  12       11.89        8.07      3.92 o
  -6   3  12        9.04        8.81      3.22 o
  -5   3  12       73.79       78.58      3.84 o
  -4   3  12        1.52       -2.51      2.94 o
  -3   3  12        2.19       -2.39      2.66 o
  -2   3  12        9.10        6.78      2.43 o
  -1   3  12       32.00       30.45      2.58 o
   0   3  12       36.42       37.39      3.04 o
   1   3  12        3.67        9.94      3.23 o
   2   3  12       21.75       28.41      3.63 o
   3   3  12        1.24        9.91      4.56 o
   4   3  12       15.74       22.40      3.63 o
   5   3  12       18.44       20.88      5.11 o
   6   3  12        0.05        4.31      8.53 o
   7   3  12        0.12       -8.06      9.81 o
  -9   4  12       22.30       28.90      5.76 o
  -8   4  12        3.87        2.20      4.10 o
  -7   4  12        1.11        2.73      3.78 o
  -6   4  12        1.56        3.19      4.03 o
  -5   4  12       13.16       11.49      3.59 o
  -4   4  12        8.46        3.71      2.80 o
  -3   4  12       38.83       42.06      3.37 o
  -2   4  12        5.34        4.03      2.71 o
  -1   4  12       26.16       30.79      3.33 o
   0   4  12        5.12        7.62      2.30 o
   1   4  12       20.88       28.36      3.92 o
   2   4  12       24.16       22.37      4.25 o
   3   4  12        0.39       -3.53      4.46 o
   4   4  12        0.34       -4.31      4.91 o
   5   4  12       12.88       27.04      8.37 o
   6   4  12        0.26       10.86      9.66 o
  -9   5  12        1.84       -0.38      4.31 o
  -8   5  12        0.86       -2.46      4.45 o
  -7   5  12        1.72       -3.73      3.73 o
  -6   5  12        0.72       -3.55      3.55 o
  -5   5  12        7.94        9.95      3.62 o
  -4   5  12        1.00        4.66      3.19 o
  -3   5  12       16.81       15.93      2.86 o
  -2   5  12        0.88        2.04      3.08 o
  -1   5  12       14.84       18.09      3.37 o
   0   5  12       43.72       48.99      3.76 o
   1   5  12        2.55       11.95      4.91 o
   2   5  12        1.44        1.78      3.36 o
   3   5  12        5.17        3.47      4.37 o
   4   5  12        1.55        6.15      5.05 o
   5   5  12        3.85        3.27      5.41 o
   6   5  12        0.79        5.53      8.72 o
  -8   6  12        3.17        4.81      3.86 o
  -7   6  12        0.11       -2.90      3.67 o
  -6   6  12        5.43        2.82      3.09 o
  -5   6  12       20.16       14.44      3.34 o
  -4   6  12       25.98       29.24      3.41 o
  -3   6  12       24.25       27.34      3.28 o
  -2   6  12        0.30       -1.99      3.15 o
  -1   6  12        0.27        5.43      3.67 o
   0   6  12        0.31        0.76      3.44 o
   1   6  12       34.58       22.44      5.56 o
   2   6  12        1.17       -2.02      6.60 o
   3   6  12       40.64       55.98      4.67 o
   4   6  12        5.96       11.36      4.98 o
   5   6  12        0.52        4.19      5.37 o
  -7   7  12       20.00       20.61      3.71 o
  -6   7  12        9.85        6.01      2.98 o
  -5   7  12        8.06        4.41      3.28 o
  -4   7  12        3.70        1.08      2.87 o
  -3   7  12       52.62       47.85      3.66 o
  -2   7  12        0.71        6.43      3.46 o
  -1   7  12        0.29       -0.56      3.50 o
   0   7  12        0.19        3.45      4.22 o
   1   7  12       30.09       37.12      6.05 o
   2   7  12       37.41       35.58     11.08 o
   3   7  12        0.07        3.13      8.67 o
  -6   8  12        7.74        7.07      3.63 o
  -5   8  12        8.57        4.69      2.89 o
  -4   8  12        0.86        2.00      3.28 o
  -3   8  12        0.10       -3.36      3.36 o
  -2   8  12        0.15        3.97      3.49 o
  -1   8  12        1.37       -1.43      3.66 o
   0   8  12        0.01       -0.32      5.85 o
   1   8  12       10.59       13.89      6.11 o
  -1  -9  13        6.81        4.19      6.75 o
   0  -9  13       74.32       57.41      8.66 o
   1  -9  13       15.55       16.53      7.05 o
   2  -9  13       18.84       14.35      7.05 o
   3  -9  13       42.29       52.54      5.97 o
   4  -9  13       22.60       18.46      7.88 o
  -3  -8  13       30.89       32.13      7.22 o
  -2  -8  13       64.52       69.82      7.06 o
  -1  -8  13       77.67       87.73      7.49 o
   0  -8  13       44.59       42.44      8.33 o
   1  -8  13       46.72       45.80      7.14 o
   2  -8  13        1.31       -6.37      6.46 o
   3  -8  13        0.30        1.62      6.15 o
   4  -8  13       20.48       22.17      5.78 o
   5  -8  13        9.66       15.19      5.62 o
  -5  -7  13        0.36       -4.91      5.33 o
  -4  -7  13        1.68        6.81      6.24 o
  -3  -7  13       70.30       69.13      5.30 o
  -2  -7  13       32.37       36.45      4.83 o
  -1  -7  13       23.44       21.38      5.52 o
   0  -7  13       49.89       57.90      6.61 o
   1  -7  13        2.66        2.99      6.26 o
   2  -7  13        0.48        0.71      7.54 o
   3  -7  13       23.71       24.72     10.49 o
   4  -7  13        9.01       -2.39      6.40 o
   5  -7  13        9.15       12.20      6.45 o
   6  -7  13       51.03       63.43     14.03 o
  -6  -6  13       52.87       57.20      7.54 o
  -5  -6  13        2.40       -3.87     11.02 o
  -4  -6  13        0.52       -0.22      4.56 o
  -3  -6  13       30.26       31.60      4.76 o
  -2  -6  13       67.63       71.02      5.80 o
  -1  -6  13        8.22        9.50      7.51 o
   0  -6  13        6.95        6.81      4.59 o
   1  -6  13        6.74       15.76      4.89 o
   2  -6  13       16.22        2.25      4.57 o
   3  -6  13      129.33      139.37      7.85 o
   4  -6  13      110.20      103.98     10.67 o
   5  -6  13        4.39        2.90      8.33 o
   6  -6  13       11.79       11.69      6.82 o
   7  -6  13       30.06       31.31     14.61 o
  -6  -5  13       38.03       49.87      7.47 o
  -5  -5  13       28.93       42.18      6.85 o
  -4  -5  13       28.74       42.84      5.40 o
  -3  -5  13        0.16       -3.75      4.41 o
  -2  -5  13       10.67       15.12      3.54 o
  -1  -5  13        0.82       -1.57      3.25 o
   0  -5  13       28.30       19.31      3.80 o
   1  -5  13      185.85      183.31      6.43 o
   2  -5  13       85.13       84.42      4.66 o
   3  -5  13        3.59        1.12      3.80 o
   4  -5  13       90.24       94.26      5.88 o
   5  -5  13      138.34      153.18      8.27 o
   6  -5  13        1.09       -3.29      5.96 o
   7  -5  13        1.35        1.66      6.84 o
  -7  -4  13        0.85       -6.22      6.22 o
  -6  -4  13        2.16        0.72      5.93 o
  -5  -4  13       44.52       51.14      8.36 o
  -4  -4  13        0.83        6.01      3.50 o
  -3  -4  13       79.26       75.20      4.51 o
  -2  -4  13       59.66       57.86      3.78 o
  -1  -4  13        9.08        9.21      3.27 o
   0  -4  13        9.02        9.93      3.76 o
   1  -4  13       84.57       85.24      9.82 o
   2  -4  13      235.61      232.39      6.91 o
   3  -4  13       85.06       85.27      4.73 o
   4  -4  13        1.29        1.93      3.95 o
   5  -4  13        1.35        0.67      4.53 o
   6  -4  13       17.27       10.85      8.12 o
   7  -4  13       18.37       15.41      6.97 o
   8  -4  13        1.71       -6.92      9.04 o
  -8  -3  13        0.03        5.80      9.06 o
  -7  -3  13        7.07        6.66      6.18 o
  -6  -3  13        8.44       14.44      5.91 o
  -5  -3  13       23.70       25.46      3.66 o
  -4  -3  13        4.69        1.86      3.51 o
  -3  -3  13        1.90        8.41      3.43 o
  -2  -3  13      173.99      162.01      5.90 o
  -1  -3  13      114.81      110.22      4.82 o
   0  -3  13       21.93       28.47      3.67 o
   1  -3  13       33.89       33.40      3.73 o
   2  -3  13       19.20        9.46      3.54 o
   3  -3  13       31.16       38.79      4.32 o
   4  -3  13        0.01       -1.56      4.06 o
   5  -3  13        0.76        3.13      4.74 o
   6  -3  13       17.72       19.02      5.11 o
   7  -3  13        0.30       17.35      8.66 o
   8  -3  13       16.30       24.00     10.26 o
  -8  -2  13        0.05        0.01      5.81 o
  -7  -2  13        6.99       13.54      5.70 o
  -6  -2  13       18.46       20.72      4.08 o
  -5  -2  13        5.11        3.49      3.52 o
  -4  -2  13       63.75       68.88      4.10 o
  -3  -2  13       36.54       36.23      3.66 o
  -2  -2  13       16.54       16.33      3.38 o
  -1  -2  13       91.00       87.00      4.32 o
   0  -2  13       28.54       32.21      4.34 o
   1  -2  13       11.14       11.86      3.92 o
   2  -2  13        1.03       -3.12      3.42 o
   3  -2  13        6.32        1.34      3.56 o
   4  -2  13       16.26       19.58      4.92 o
   5  -2  13       10.79        6.32      4.41 o
   6  -2  13       17.84       14.33      4.82 o
   7  -2  13       21.52       34.12      7.32 o
   8  -2  13        0.36       -0.60     10.06 o
  -8  -1  13        2.65       -4.93      5.44 o
  -7  -1  13       20.37       16.69      4.52 o
  -6  -1  13       32.77       39.21      4.05 o
  -5  -1  13        5.04        1.54      3.90 o
  -4  -1  13       56.72       58.15      4.56 o
  -3  -1  13       43.62       41.01      4.05 o
  -2  -1  13        2.00        2.64      3.18 o
  -1  -1  13        6.32       11.26      3.24 o
   0  -1  13       20.71       13.17      3.85 o
   1  -1  13       19.30       20.43      4.13 o
   2  -1  13       40.20       36.92      4.34 o
   3  -1  13       44.66       43.71      4.66 o
   4  -1  13       28.90       35.78      4.61 o
   5  -1  13        2.53        0.59      4.31 o
   6  -1  13        5.09        8.29      4.89 o
   7  -1  13       29.35       35.25      6.88 o
   8  -1  13        6.02        1.94     10.21 o
  -8   0  13        0.88       -8.31      8.75 o
  -7   0  13       38.13       44.67      5.61 o
  -6   0  13       22.43       25.02      3.65 o
  -5   0  13        9.87        6.98      3.81 o
  -4   0  13        1.37        7.57      5.98 o
  -3   0  13        0.05       -3.64      3.64 o
  -2   0  13       12.04        6.72      3.49 o
  -1   0  13        3.55        2.73      3.55 o
   0   0  13        5.13        5.54      3.52 o
   1   0  13       54.54       57.09      5.14 o
   2   0  13       10.89        7.79      3.90 o
   3   0  13       31.46       33.60      5.20 o
   4   0  13      105.04      108.66      6.95 o
   5   0  13        6.35        0.05      5.60 o
   6   0  13        4.22        8.21      9.84 o
   7   0  13        3.06       -2.51      9.41 o
  -8   1  13        1.21        0.45      8.07 o
  -7   1  13        0.96       18.30      8.43 o
  -6   1  13       30.76       30.58      3.31 o
  -5   1  13        1.22       -0.17      3.40 o
  -4   1  13        7.23        4.91      3.37 o
  -3   1  13       42.58       41.69      6.51 o
  -2   1  13       13.95        9.57      3.46 o
  -1   1  13       40.26       38.25      3.85 o
   0   1  13      121.37      135.66      5.41 o
   1   1  13      102.60      109.74      5.14 o
   2   1  13       34.26       38.59      8.27 o
   3   1  13        2.80        6.06      5.10 o
   4   1  13        2.39        4.78      5.14 o
   5   1  13       17.73       11.08      5.61 o
   6   1  13        2.40       -4.21      8.72 o
   7   1  13        2.17       -6.36     10.58 o
  -8   2  13       14.17        9.00      8.35 o
  -7   2  13        1.68       -1.26      7.73 o
  -6   2  13       10.10       15.42      9.76 o
  -5   2  13        4.05        7.23      5.09 o
  -4   2  13        3.06       -4.80      4.80 o
  -3   2  13      128.91      136.81      5.89 o
  -2   2  13       58.80       68.50      6.66 o
  -1   2  13        1.82       -0.28      3.41 o
   0   2  13        5.07        3.56      4.85 o
   1   2  13       30.95       28.86      4.58 o
   2   2  13       21.28       22.98      4.77 o
   3   2  13       14.15       13.59      3.72 o
   4   2  13        0.08        1.09      3.85 o
   5   2  13        0.38        5.46      5.74 o
   6   2  13        4.50        1.89     10.09 o
  -8   3  13        1.77       -0.55      7.61 o
  -7   3  13        8.30       -2.77      7.38 o
  -6   3  13        7.31        9.91      7.21 o
  -5   3  13       34.23       31.74      5.28 o
  -4   3  13        1.28       -0.07      3.34 o
  -3   3  13       27.69       33.12      3.26 o
  -2   3  13       66.57       61.43      4.53 o
  -1   3  13        4.41       -1.91      3.02 o
   0   3  13        5.65        8.13      3.34 o
   1   3  13        6.40        8.19      3.63 o
   2   3  13        0.94        1.20      3.80 o
   3   3  13       16.48        7.95      4.88 o
   4   3  13       18.52       35.41      5.63 o
   5   3  13        4.27       10.22      5.65 o
   6   3  13        0.50       20.91      9.38 o
  -8   4  13        1.94        3.94      7.76 o
  -7   4  13        3.88        7.47      5.17 o
  -6   4  13        0.28       -0.56      4.09 o
  -5   4  13       58.84       65.44      5.67 o
  -4   4  13       13.82       14.08      3.48 o
  -3   4  13        0.96       -1.49      2.95 o
  -2   4  13        0.18       -2.30      3.19 o
  -1   4  13        0.30       -3.61      4.88 o
   0   4  13        8.06        3.50      4.94 o
   1   4  13        3.00       -0.55      3.36 o
   2   4  13       23.61       32.78      4.10 o
   3   4  13        0.30       -4.74      4.74 o
   4   4  13        2.20        3.07      5.21 o
   5   4  13        7.59        8.92      5.59 o
  -7   5  13        9.26       10.49      4.27 o
  -6   5  13        1.95       -0.83      4.11 o
  -5   5  13        0.28       -3.91      3.91 o
  -4   5  13        4.70        5.93      3.42 o
  -3   5  13        0.06        0.25      3.77 o
  -2   5  13        2.25        2.29      4.58 o
  -1   5  13        1.64       -1.92      5.15 o
   0   5  13        6.00       11.11      8.68 o
   1   5  13        2.30       -2.73      5.32 o
   2   5  13        1.92       -1.31      3.47 o
   3   5  13       13.39       22.36      4.83 o
   4   5  13        2.18        7.32      5.25 o
  -6   6  13        4.89        5.35      3.46 o
  -5   6  13        3.89       -3.37      3.58 o
  -4   6  13        3.71        5.51      3.20 o
  -3   6  13        1.96       -0.39      3.53 o
  -2   6  13        0.07       -2.06      3.48 o
  -1   6  13        2.67        6.62      4.16 o
   0   6  13        0.77       -5.24      5.24 o
   1   6  13       34.96       40.66      6.26 o
   2   6  13        0.06       -3.41     13.01 o
   3   6  13        1.48       -3.63      6.00 o
  -5   7  13        1.26       -3.15      3.15 o
  -4   7  13       10.97       12.99      3.70 o
  -3   7  13       11.09       11.73      7.15 o
  -2   7  13        9.85        8.60      4.86 o
  -1   7  13       20.94       21.04      5.75 o
   0   7  13        0.07       -4.34      5.60 o
   1   7  13        1.69        0.42      6.11 o
   0  -8  14       10.16       13.76      6.99 o
   1  -8  14       13.53        5.18      6.37 o
   2  -8  14       23.65        8.34      7.08 o
  -3  -7  14        6.94       -3.10      6.94 o
  -2  -7  14        0.67        2.28      9.17 o
  -1  -7  14       34.53       22.70      6.99 o
   0  -7  14       91.39       98.10      8.04 o
   1  -7  14       49.11       53.09     11.54 o
   2  -7  14       10.15        9.72      6.77 o
   3  -7  14        5.67        1.16      7.38 o
   4  -7  14       43.04       47.46     11.40 o
  -4  -6  14        4.79        3.42      5.60 o
  -3  -6  14        5.14        8.11      4.84 o
  -2  -6  14       72.72       70.09      6.13 o
  -1  -6  14        7.02        3.15      5.38 o
   0  -6  14       69.68       74.10      5.96 o
   1  -6  14       59.01       52.45      5.90 o
   2  -6  14       12.73        7.68      6.08 o
   3  -6  14        1.43       -5.87      5.87 o
   4  -6  14        0.28        1.49      6.22 o
   5  -6  14        0.17       -1.26      7.36 o
  -5  -5  14        1.05       -4.17      6.35 o
  -4  -5  14        2.41       -0.42      5.29 o
  -3  -5  14       19.75       18.60      6.05 o
  -2  -5  14       26.92       24.18      7.93 o
  -1  -5  14       79.63       95.67      8.17 o
   0  -5  14        5.69       13.58      4.70 o
   1  -5  14        0.14       -3.50      4.63 o
   2  -5  14        7.54       12.94      5.16 o
   3  -5  14        2.24       -0.97      4.91 o
   4  -5  14       43.51       47.91      6.95 o
   5  -5  14       15.79       16.48      6.39 o
   6  -5  14        0.81       -6.85      6.85 o
  -6  -4  14       11.57       12.15      6.77 o
  -5  -4  14       16.46       19.32      5.48 o
  -4  -4  14        9.04       10.28      5.08 o
  -3  -4  14       24.77       30.89      5.97 o
  -2  -4  14        5.04        5.86      5.85 o
  -1  -4  14        1.94       -5.78      5.78 o
   0  -4  14        2.49        5.26      4.74 o
   1  -4  14        5.21        5.59      4.69 o
   2  -4  14       21.85       16.25      4.89 o
   3  -4  14       27.47       30.42      5.24 o
   4  -4  14       30.46       38.40      5.49 o
   5  -4  14       33.74       17.71      6.67 o
   6  -4  14       12.29       11.86      7.18 o
  -6  -3  14        5.83        7.38      6.22 o
  -5  -3  14       15.20        2.68      6.99 o
  -4  -3  14        2.42        0.39      9.92 o
  -3  -3  14        0.11       -6.72      7.95 o
  -2  -3  14       16.40       11.80      4.36 o
  -1  -3  14        6.19        3.41      4.47 o
   0  -3  14        0.82       -2.78      5.45 o
   1  -3  14       83.04       75.84      6.49 o
   2  -3  14      119.93      120.37      6.11 o
   3  -3  14        0.97       -0.64      4.53 o
   4  -3  14       19.39       26.44      5.08 o
   5  -3  14       36.30       42.99      5.57 o
   6  -3  14        1.33       15.01      5.52 o
  -7  -2  14        0.55       -0.60      6.01 o
  -6  -2  14        1.11        4.47      4.83 o
  -5  -2  14       19.73       15.36      4.77 o
  -4  -2  14        0.01       -4.11      5.28 o
  -3  -2  14        3.38       -4.26      4.26 o
  -2  -2  14       52.08       54.38      4.12 o
  -1  -2  14       45.00       39.35      4.01 o
   0  -2  14        8.56        0.54      6.28 o
   1  -2  14        1.73        1.31      4.03 o
   2  -2  14       65.31       64.76      6.30 o
   3  -2  14      135.10      137.39     18.50 o
   4  -2  14        2.76        6.92      7.80 o
   5  -2  14        5.36        4.29      4.99 o
   6  -2  14        3.38        3.94      5.42 o
  -7  -1  14        2.37        7.49      5.71 o
  -6  -1  14        1.51        4.59      4.64 o
  -5  -1  14       16.85       13.98      4.39 o
  -4  -1  14       13.84       22.28      4.38 o
  -3  -1  14        1.50       -3.63      3.96 o
  -2  -1  14       25.58       23.59      4.25 o
  -1  -1  14       37.10       38.24      4.61 o
   0  -1  14      111.43      120.64      5.59 o
   1  -1  14       56.83       62.55      4.96 o
   2  -1  14       14.26       12.88      8.00 o
   3  -1  14        1.15        0.18      5.62 o
   4  -1  14        1.92       -2.38     12.00 o
   5  -1  14        1.33        0.37      5.76 o
   6  -1  14        0.87       -1.00     10.13 o
  -7   0  14       18.61       29.28      5.19 o
  -6   0  14        4.52        5.77      4.77 o
  -5   0  14        3.54        1.53      4.06 o
  -4   0  14       47.23       52.53      4.46 o
  -3   0  14        8.56       14.98      4.16 o
  -2   0  14        4.17        9.51      4.16 o
  -1   0  14       57.46       54.87      4.50 o
   0   0  14        0.58       -0.73      4.28 o
   1   0  14       18.35       21.54      4.43 o
   2   0  14        4.37       -1.22      4.86 o
   3   0  14       18.32       22.90      5.80 o
   4   0  14        5.08        2.20      7.39 o
   5   0  14       11.27        2.83      5.76 o
   6   0  14       33.65       41.91      6.91 o
  -7   1  14        5.23       -6.39      8.20 o
  -6   1  14       18.95       19.73      5.95 o
  -5   1  14       21.42       26.56      6.08 o
  -4   1  14       13.38       14.19      4.47 o
  -3   1  14        2.15        1.01      3.72 o
  -2   1  14       15.63       15.73      4.60 o
  -1   1  14       12.72        6.83      3.90 o
   0   1  14        3.23        4.75      4.16 o
   1   1  14        1.15       -0.88      4.22 o
   2   1  14        2.68        1.21      5.04 o
   3   1  14        5.23       -1.91      5.27 o
   4   1  14       86.26       87.30      7.65 o
   5   1  14        0.16       -1.88      5.92 o
  -7   2  14        0.89        3.11      8.04 o
  -6   2  14        3.68        8.25      6.38 o
  -5   2  14       40.59       44.74      8.21 o
  -4   2  14        3.82        2.84      5.21 o
  -3   2  14        9.50        9.36      3.10 o
  -2   2  14       16.56       18.59      3.68 o
  -1   2  14       24.29       22.61      3.83 o
   0   2  14        1.17        8.07      4.59 o
   1   2  14       53.40       57.48      5.45 o
   2   2  14        2.84       -4.85      4.85 o
   3   2  14        1.74        0.59      5.23 o
   4   2  14        3.09       -1.05      5.71 o
   5   2  14       34.79       41.33      6.58 o
  -7   3  14       14.98       12.03      8.35 o
  -6   3  14        0.20        8.61      5.60 o
  -5   3  14        0.51       -7.53      7.53 o
  -4   3  14        0.61       -6.55      6.92 o
  -3   3  14       36.21       39.44      5.80 o
  -2   3  14        0.45       -0.42      6.90 o
  -1   3  14        4.49        7.68      3.47 o
   0   3  14        0.43        1.32      4.03 o
   1   3  14        2.17        3.46      6.35 o
   2   3  14       86.74      107.09      6.39 o
   3   3  14       16.15       13.23      5.38 o
   4   3  14       13.58       12.82      5.88 o
  -6   4  14        0.07        1.24      6.25 o
  -5   4  14        6.28        1.34      7.27 o
  -4   4  14        2.71       -3.94      7.29 o
  -3   4  14        4.61       -0.58      5.34 o
  -2   4  14       22.65       22.00      5.31 o
  -1   4  14       14.94       21.52      7.90 o
   0   4  14        9.80        4.95      7.56 o
   1   4  14        3.20       -0.12      3.75 o
   2   4  14       10.03       13.07      6.38 o
   3   4  14       32.17       32.11      9.10 o
  -5   5  14       15.55        7.12      5.32 o
  -4   5  14        3.01       -0.77      5.53 o
  -3   5  14        0.13       -0.42      5.69 o
  -2   5  14        1.47        0.38      5.85 o
  -1   5  14        9.48        3.21      5.38 o
   0   5  14        0.08       -4.81     12.44 o
   1   5  14        0.13       -5.59      5.59 o
   2   5  14        0.83        1.34      8.62 o
  -4   6  14        0.09       -6.61      7.21 o
  -3   6  14        6.60       14.58      6.00 o
  -2   6  14        0.54       -5.74      5.74 o
  -1   6  14        0.06       -3.66      5.87 o
   0   6  14        5.38        2.14      6.08 o
  -1  -6  15        2.77        5.72      5.70 o
   0  -6  15       14.53        6.98      5.61 o
   1  -6  15       22.23       11.78      7.27 o
   2  -6  15       19.99       16.11      6.71 o
  -3  -5  15        1.38        2.47      5.30 o
  -2  -5  15        1.68        8.08      6.41 o
  -1  -5  15       17.91       18.02      6.45 o
   0  -5  15       28.66       13.62      6.31 o
   1  -5  15       63.63       60.15      6.11 o
   2  -5  15       31.50       30.03      5.63 o
   3  -5  15        1.19        5.63      6.29 o
  -4  -4  15        0.83       10.85      5.51 o
  -3  -4  15       14.52       18.15      6.29 o
  -2  -4  15        4.56        0.47      6.42 o
  -1  -4  15       38.09       39.94      6.71 o
   0  -4  15       40.83       44.43      8.55 o
   1  -4  15        3.79        3.90      6.27 o
   2  -4  15       30.66       37.35      6.75 o
   3  -4  15       12.71       20.50      5.26 o
   4  -4  15       11.58       -2.76      5.57 o
  -5  -3  15       14.62        4.13      6.35 o
  -4  -3  15       17.26       18.02      6.14 o
  -3  -3  15        4.99       -1.36      6.13 o
  -2  -3  15        6.72       -3.29      6.79 o
  -1  -3  15       33.03       24.67      6.13 o
   0  -3  15       30.20       30.03      6.10 o
   1  -3  15        0.11       -3.46      5.85 o
   2  -3  15       10.58        3.19      6.12 o
   3  -3  15        9.89        8.11      6.09 o
   4  -3  15        8.79       -0.26     16.23 o
  -5  -2  15        5.34        3.06      7.65 o
  -4  -2  15       12.02       10.87      5.85 o
  -3  -2  15       20.12       18.30      6.55 o
  -2  -2  15        4.17       -2.10      6.23 o
  -1  -2  15        0.37        5.15      8.87 o
   0  -2  15        2.57        3.42      5.72 o
   1  -2  15       15.42       21.01      5.74 o
   2  -2  15       43.35       42.57      6.16 o
   3  -2  15       21.44       22.62      6.22 o
   4  -2  15        9.87        5.85      6.36 o
  -5  -1  15        1.11       -3.41      5.50 o
  -4  -1  15        3.54       -2.04      5.22 o
  -3  -1  15        0.70       -0.59      5.99 o
  -2  -1  15        5.09        5.21      5.40 o
  -1  -1  15       13.98       25.64      5.51 o
   0  -1  15       16.66       21.53      8.68 o
   1  -1  15       38.71       40.41      5.96 o
   2  -1  15        0.62       -4.16      6.47 o
   3  -1  15       19.46        3.71      7.49 o
   4  -1  15       40.08       37.22      6.87 o
  -5   0  15        0.02       -0.58      5.12 o
  -4   0  15        2.66       -2.27      5.02 o
  -3   0  15       21.22       26.42      6.00 o
  -2   0  15       27.42       33.75      5.51 o
  -1   0  15       42.61       48.82      5.81 o
   0   0  15        0.41       -4.53      5.31 o
   1   0  15       18.83       18.56      5.41 o
   2   0  15       19.43       27.07      6.12 o
   3   0  15        7.51        5.75      6.04 o
   4   0  15        2.10       -0.87      6.30 o
  -5   1  15       23.60       30.10      9.43 o
  -4   1  15        8.09       13.26      7.06 o
  -3   1  15        2.63       -4.64      4.64 o
  -2   1  15        0.47        4.24      4.75 o
  -1   1  15       19.62       22.98      5.02 o
   0   1  15       34.12       36.03      5.31 o
   1   1  15        3.57        1.43      5.25 o
   2   1  15       17.54       23.52      5.87 o
   3   1  15        6.04       10.88      6.06 o
   4   1  15       41.92       41.28      7.38 o
  -5   2  15       11.91       15.78      8.41 o
  -4   2  15        6.24       10.34      8.20 o
  -3   2  15        0.26       -2.11      8.40 o
  -2   2  15        6.18        7.25      4.08 o
  -1   2  15       26.12       29.27      4.79 o
   0   2  15        0.75        1.25      4.57 o
   1   2  15        0.96        4.05      5.08 o
   2   2  15        8.98       18.74     10.45 o
   3   2  15        1.35        4.03      5.80 o
  -4   3  15        0.68       -7.32      8.27 o
  -3   3  15        0.76        1.51      8.24 o
  -2   3  15        5.01       -6.89      7.81 o
  -1   3  15       18.65       19.61      8.35 o
   0   3  15        3.67       12.54      8.26 o
   1   3  15       12.79        5.55     13.00 o
   2   3  15        0.91        6.63      5.27 o
  -3   4  15        4.62        4.50      8.15 o
  -2   4  15        0.00        9.66      8.24 o
  -1   4  15        8.04        1.28      8.38 o
   0   4  15        9.61       23.60      8.35 o
  -1  -3  16        0.37        0.91      6.39 o
   0  -3  16       57.75       63.02     12.86 o
   1  -3  16       14.27       21.85      8.29 o
  -2  -2  16       19.87        8.60      7.71 o
  -1  -2  16       10.92       14.55      6.24 o
   0  -2  16        1.44       -4.30      5.91 o
   1  -2  16       17.81       10.89      6.52 o
  -2  -1  16        1.50        2.60      5.57 o
  -1  -1  16       42.27       38.38      6.48 o
   0  -1  16        0.73        7.43      5.99 o
   1  -1  16        1.37        0.91     10.35 o
  -2   0  16        0.13       -1.93      6.50 o
  -1   0  16        0.07       -3.60      5.43 o
   0   0  16        5.42        2.00      5.45 o
   1   0  16        1.84       -5.91      5.91 o
  -2   1  16        0.55       -5.89      6.04 o
  -1   1  16        2.36       -5.54      8.85 o
   0   1  16        6.79        7.45      5.31 o
 
